# Supplementary material for: (E)-1-(6-Chloro-2-methyl-4-phenyl-3-quinol­yl)-3-(4-ethoxy­phen­yl)prop-2-en-1-one
Source: Acta Crystallogr Sect E Struct Rep Online. 2010 Jan 16;66(Pt 2):o374. doi: 10.1107/S1600536810001248 (PMC2979678; doi:10.1107/S1600536810001248)
Supplement: Supplementary file 1 [file e-66-0o374-sup1.cif]

##############################################################################
###                                                                        ###
###        Electronic paper (Acta Crystallographica Section E)             ###
###                                                                        ###
##############################################################################
#                                                                            #
# This CIF contains the data in a paper accepted for publication in Acta     #
# Crystallographica Section E. It conforms to the requirements of Notes      #
# for Authors for Section E, and has been peer reviewed under the auspices   #
# of the IUCr Commission on Journals.                                        #
#                                                                            #
# Full details of the Crystallographic Information File format               #
# are given in the paper "The Crystallographic Information File (CIF):       #
# a New Standard Archive File for Crystallography" by S. R. Hall, F. H.      #
# Allen and I. D. Brown [Acta Cryst. (1991), A47, 655-685].                  #
#                                                                            #
# The current version of the core CIF dictionary is obtainable from          #
# ftp://ftp.iucr.org/pub/cif_core.dic. The current version number is 2.4.    #
#                                                                            #
# Software is freely available for graphical display of the structure(s) in  #
# this CIF.  For information consult the CIF home page http://www.iucr.org/  #
# cif/home.html                                                              #
#                                                                            #
# This file may be used for bona fide research purposes within the           #
# scientific community so long as proper attribution is given to the journal # 
# article from which it was obtained.                                        #
#                                                                            #
##############################################################################
                                             
data_global
_audit_creation_method     'form.cif (version 2.0)'
_journal_data_validation_number     ?
_journal_date_recd_electronic     2010-01-04
_journal_date_accepted     2010-01-11
_journal_name_full     'Acta Crystallographica, Section E'
_journal_year     2010
_journal_volume     66
_journal_issue      2
_journal_page_first     o374
_journal_page_last     o374
_journal_paper_category     QO
_journal_coeditor_code     CI5014
_publ_contact_author_name     'Prof. Fun, Hoong-Kun'
_publ_contact_author_address
;
      X-ray Crystallography Unit
      School of Physics
      Universiti Sains Malaysia
      11800 USM, Penang
      MALAYSIA
;
_publ_contact_author_email     'hkfun@usm.my'
_publ_contact_author_fax     '604 6579150'
_publ_contact_author_phone     '604 6533652'
_publ_section_title
;\
(<i>E</i>)-1-(6-Chloro-2-methyl-4-phenyl-3-quinolyl)-3-(4-ethoxyphenyl)prop-2-\
en-1-one
;
loop_
    _publ_author_name
    _publ_author_footnote
    _publ_author_address
    'Tara Shahani' ?
;
      X-ray Crystallography Unit
      School of Physics
      Universiti Sains Malaysia
      11800 USM, Penang
      Malaysia
;
    'Hoong-Kun Fun'
;
      Thomson Reuters ResearcherID: A-3561-2009.
;
;     X-ray Crystallography Unit
      School of Physics
      Universiti Sains Malaysia
      11800 USM, Penang
      Malaysia
;
    'S. Sarveswari' ?
;
      Organic Chemistry Division,
      School of Advanced Sciences,
      VIT University,
      Vellore 632 014,
      India
;
    'V. Vijayakumar ' ?
;
     Organic Chemistry Division,
      School of Advanced Sciences,
      VIT University,
      Vellore 632 014,
      India
;
    'R.Venkat Ragavan' ?
;
     Organic Chemistry Division,
      School of Advanced Sciences,
      VIT University,
      Vellore 632 014,
      India
;
data_I
_audit_creation_method     SHELXL-97
_chemical_name_systematic
;
(<i>E</i>)-1-(6-Chloro-2-methyl-4-phenyl-3-quinolyl)-3-(4-ethoxyphenyl)prop-
2-en-1-one
;
_chemical_name_common     ?
_chemical_formula_moiety     'C27 H22 Cl N O2'
_chemical_formula_sum     'C27 H22 Cl N O2'
_chemical_formula_iupac     'C27 H22 Cl N O2'
_chemical_formula_weight     427.91
_chemical_melting_point     ?
_symmetry_cell_setting     Monoclinic
_symmetry_space_group_name_H-M     'P 21/c'
_symmetry_space_group_name_Hall     '-P 2ybc'
loop_
    _symmetry_equiv_pos_as_xyz
    'x, y, z'
    '-x, y+1/2, -z+1/2'
    '-x, -y, -z'
    'x, -y-1/2, z-1/2'
_cell_length_a     16.2086(5)
_cell_length_b     13.4760(4)
_cell_length_c     10.5450(3)
_cell_angle_alpha     90.00
_cell_angle_beta     105.128(2)
_cell_angle_gamma     90.00
_cell_volume     2223.49(11)
_cell_formula_units_Z     4
_cell_measurement_reflns_used     2856
_cell_measurement_theta_min     2.51
_cell_measurement_theta_max     19.74
_cell_measurement_temperature     296(2)
_exptl_crystal_description     Plate
_exptl_crystal_colour     colourless
_exptl_crystal_size_max     0.52
_exptl_crystal_size_mid     0.14
_exptl_crystal_size_min     0.07
_exptl_crystal_density_diffrn     1.278
_exptl_crystal_density_meas     ?
_exptl_crystal_density_method     'not measured'
_exptl_crystal_F_000     896
_exptl_absorpt_coefficient_mu     0.196
_exptl_absorpt_correction_type     multi-scan
_exptl_absorpt_process_details     '(<i>SADABS</i>; Bruker, 2009)'
_exptl_absorpt_correction_T_min     0.9047
_exptl_absorpt_correction_T_max     0.9864
_exptl_special_details
;
The crystal was placed in the cold stream of an Oxford Cyrosystems Cobra
open-flow nitrogen cryostat (Cosier & Glazer, 1986) operating at 100.0(1) K.
;
_diffrn_ambient_temperature     296(2)
_diffrn_radiation_type     MoK\a
_diffrn_radiation_wavelength     0.71073
_diffrn_radiation_source     'fine-focus sealed tube'
_diffrn_radiation_monochromator     graphite
_diffrn_measurement_device_type
;
Bruker SMART APEXII CCD area-detector diffractometer
;
_diffrn_measurement_method     '\f and \w scans'
_diffrn_detector_area_resol_mean     ?
_diffrn_reflns_number     39732
_diffrn_reflns_av_R_equivalents     0.1095
_diffrn_reflns_av_sigmaI/netI     0.0944
_diffrn_reflns_theta_min     1.99
_diffrn_reflns_theta_max     30.10
_diffrn_reflns_theta_full     30.10
_diffrn_measured_fraction_theta_max     0.995
_diffrn_measured_fraction_theta_full     0.995
_diffrn_reflns_limit_h_min     -22
_diffrn_reflns_limit_h_max     22
_diffrn_reflns_limit_k_min     -18
_diffrn_reflns_limit_k_max     19
_diffrn_reflns_limit_l_min     -14
_diffrn_reflns_limit_l_max     14
_diffrn_standards_number     0
_diffrn_standards_interval_count     .
_diffrn_standards_interval_time     .
_diffrn_standards_decay_%     ?
_refine_special_details
;
Refinement of <i>F</i>^2^ against ALL reflections. The weighted <i>R</i>-factor
<i>wR</i> and goodness of fit <i>S</i> are based on <i>F</i>^2^, conventional
<i>R</i>-factors <i>R</i> are based on <i>F</i>, with <i>F</i> set to zero for
negative <i>F</i>^2^. The threshold expression of <i>F</i>^2^ >
\s(<i>F</i>^2^) is used only for calculating <i>R</i>-factors(gt) <i>etc</i>.
and is not relevant to the choice of reflections for refinement.
<i>R</i>-factors based on <i>F</i>^2^ are statistically about twice as large
as those based on <i>F</i>, and <i>R</i>- factors based on ALL data will be
even larger.
;
_reflns_number_total     6511
_reflns_number_gt     2360
_reflns_threshold_expression     I>2\s(I)
_refine_ls_structure_factor_coef     Fsqd
_refine_ls_matrix_type     full
_refine_ls_R_factor_all     0.2175
_refine_ls_R_factor_gt     0.0684
_refine_ls_wR_factor_gt     0.1253
_refine_ls_wR_factor_ref     0.1692
_refine_ls_goodness_of_fit_ref     0.996
_refine_ls_restrained_S_all     0.996
_refine_ls_number_reflns     6511
_refine_ls_number_parameters     282
_refine_ls_number_restraints     0
_refine_ls_hydrogen_treatment     constr
_refine_ls_weighting_scheme     calc
_refine_ls_weighting_details
                 'calc w=1/[\s^2^(Fo^2^)+(0.0605P)^2^] where P=(Fo^2^+2Fc^2^)/3'
_atom_sites_solution_hydrogens     geom
_atom_sites_solution_primary     direct
_atom_sites_solution_secondary     difmap
_refine_ls_shift/su_max     0.001
_refine_ls_shift/su_max_lt     0.001
_refine_ls_shift/su_mean     0.000
_refine_diff_density_max     0.162
_refine_diff_density_min     -0.158
_refine_ls_extinction_method     none
_refine_ls_extinction_coef     ?
loop_
    _atom_type_symbol
    _atom_type_description
    _atom_type_scat_dispersion_real
    _atom_type_scat_dispersion_imag
    _atom_type_scat_source
    'C' 'C' 0.0033 0.0016
                         'International Tables Vol C Tables 4.2.6.8 and 6.1.1.4'
    'H' 'H' 0.0000 0.0000
                         'International Tables Vol C Tables 4.2.6.8 and 6.1.1.4'
    'N' 'N' 0.0061 0.0033
                         'International Tables Vol C Tables 4.2.6.8 and 6.1.1.4'
    'O' 'O' 0.0106 0.0060
                         'International Tables Vol C Tables 4.2.6.8 and 6.1.1.4'
    'Cl' 'Cl' 0.1484 0.1585
                         'International Tables Vol C Tables 4.2.6.8 and 6.1.1.4'
_computing_data_collection     'APEX2 (Bruker, 2009)'
_computing_cell_refinement     'SAINT (Bruker, 2009)'
_computing_data_reduction     'SAINT (Bruker, 2009)'
_computing_structure_solution     'SHELXTL (Sheldrick, 2008)'
_computing_structure_refinement     'SHELXTL (Sheldrick, 2008)'
_computing_molecular_graphics     'SHELXTL (Sheldrick, 2008)'
_computing_publication_material
;
SHELXTL (Sheldrick, 2008) and PLATON (Spek, 2009)
;
loop_
    _atom_site_type_symbol
    _atom_site_label
    _atom_site_fract_x
    _atom_site_fract_y
    _atom_site_fract_z
    _atom_site_U_iso_or_equiv
    _atom_site_adp_type
    _atom_site_calc_flag
    _atom_site_refinement_flags
    _atom_site_occupancy
    _atom_site_disorder_assembly
    _atom_site_disorder_group
    Cl Cl1 1.16190(5) 0.67801(6) 0.88581(7) 0.0828(3) Uani d . 1 . .
    O O1 0.64844(13) 0.61168(16) 0.6171(2) 0.0913(7) Uani d . 1 . .
    O O2 0.56628(11) -0.02725(14) 0.68435(17) 0.0742(5) Uani d . 1 . .
    N N1 0.83573(15) 0.60187(15) 1.01410(19) 0.0652(6) Uani d . 1 . .
    C C1 0.76675(18) 0.57733(18) 0.9210(3) 0.0636(7) Uani d . 1 . .
    C C2 0.91019(17) 0.61647(17) 0.9804(2) 0.0561(6) Uani d . 1 . .
    C C3 0.98340(19) 0.64653(18) 1.0782(2) 0.0681(8) Uani d . 1 . .
    H H3A 0.9796 0.6536 1.1643 0.082 Uiso calc R 1 . .
    C C4 1.05818(18) 0.66517(19) 1.0508(2) 0.0669(8) Uani d . 1 . .
    H H4A 1.1052 0.6855 1.1169 0.080 Uiso calc R 1 . .
    C C5 1.06500(16) 0.65382(17) 0.9211(2) 0.0598(7) Uani d . 1 . .
    C C6 0.99656(16) 0.62385(17) 0.8232(2) 0.0571(7) Uani d . 1 . .
    H H6A 1.0023 0.6157 0.7383 0.068 Uiso calc R 1 . .
    C C7 0.91777(16) 0.60528(16) 0.8499(2) 0.0516(6) Uani d . 1 . .
    C C8 0.84261(17) 0.57688(16) 0.7512(2) 0.0533(6) Uani d . 1 . .
    C C9 0.76818(16) 0.56417(18) 0.7873(2) 0.0568(6) Uani d . 1 . .
    C C10 0.84861(15) 0.56255(19) 0.6129(2) 0.0535(6) Uani d . 1 . .
    C C11 0.83198(18) 0.6399(2) 0.5248(3) 0.0722(8) Uani d . 1 . .
    H H11A 0.8149 0.7011 0.5499 0.087 Uiso calc R 1 . .
    C C12 0.8408(2) 0.6264(3) 0.3979(3) 0.0832(9) Uani d . 1 . .
    H H12A 0.8296 0.6789 0.3386 0.100 Uiso calc R 1 . .
    C C13 0.86553(19) 0.5372(3) 0.3599(3) 0.0793(9) Uani d . 1 . .
    H H13A 0.8711 0.5287 0.2751 0.095 Uiso calc R 1 . .
    C C14 0.88206(19) 0.4605(2) 0.4470(3) 0.0809(9) Uani d . 1 . .
    H H14A 0.8990 0.3994 0.4213 0.097 Uiso calc R 1 . .
    C C15 0.87381(17) 0.4728(2) 0.5731(2) 0.0696(8) Uani d . 1 . .
    H H15A 0.8854 0.4200 0.6318 0.084 Uiso calc R 1 . .
    C C16 0.68610(18) 0.5431(2) 0.6824(3) 0.0674(7) Uani d . 1 . .
    C C17 0.65339(17) 0.4419(2) 0.6605(3) 0.0714(8) Uani d . 1 . .
    H H17A 0.6050 0.4311 0.5917 0.086 Uiso calc R 1 . .
    C C18 0.68782(17) 0.3647(2) 0.7317(3) 0.0701(8) Uani d . 1 . .
    H H18A 0.7369 0.3770 0.7985 0.084 Uiso calc R 1 . .
    C C19 0.65760(16) 0.2617(2) 0.7177(3) 0.0647(7) Uani d . 1 . .
    C C20 0.59824(17) 0.2271(2) 0.6052(2) 0.0719(8) Uani d . 1 . .
    H H20A 0.5783 0.2696 0.5344 0.086 Uiso calc R 1 . .
    C C21 0.56885(17) 0.1309(2) 0.5978(3) 0.0703(8) Uani d . 1 . .
    H H21A 0.5291 0.1092 0.5224 0.084 Uiso calc R 1 . .
    C C22 0.59809(16) 0.0660(2) 0.7018(2) 0.0630(7) Uani d . 1 . .
    C C23 0.65787(18) 0.0995(2) 0.8127(3) 0.0750(8) Uani d . 1 . .
    H H23A 0.6782 0.0570 0.8835 0.090 Uiso calc R 1 . .
    C C24 0.68682(17) 0.1947(2) 0.8180(3) 0.0747(8) Uani d . 1 . .
    H H24A 0.7280 0.2153 0.8923 0.090 Uiso calc R 1 . .
    C C25 0.68576(19) 0.5650(2) 0.9637(3) 0.0906(10) Uani d . 1 . .
    H H25A 0.6887 0.6049 1.0401 0.136 Uiso calc R 1 . .
    H H25B 0.6790 0.4965 0.9842 0.136 Uiso calc R 1 . .
    H H25C 0.6379 0.5855 0.8940 0.136 Uiso calc R 1 . .
    C C26 0.5940(2) -0.0967(2) 0.7886(3) 0.0938(10) Uani d . 1 . .
    H H26A 0.5725 -0.0777 0.8627 0.113 Uiso calc R 1 . .
    H H26B 0.6560 -0.0977 0.8171 0.113 Uiso calc R 1 . .
    C C27 0.5619(2) -0.1949(3) 0.7416(4) 0.1204(13) Uani d . 1 . .
    H H27A 0.5787 -0.2420 0.8119 0.181 Uiso calc R 1 . .
    H H27B 0.5853 -0.2142 0.6705 0.181 Uiso calc R 1 . .
    H H27C 0.5007 -0.1930 0.7115 0.181 Uiso calc R 1 . .
loop_
    _atom_site_aniso_label
    _atom_site_aniso_U_11
    _atom_site_aniso_U_22
    _atom_site_aniso_U_33
    _atom_site_aniso_U_12
    _atom_site_aniso_U_13
    _atom_site_aniso_U_23
    Cl1 0.0758(5) 0.1044(6) 0.0655(5) -0.0208(4) 0.0137(4) -0.0139(4)
    O1 0.0965(16) 0.0922(16) 0.0772(14) 0.0004(12) 0.0081(12) 0.0054(12)
    O2 0.0882(13) 0.0688(13) 0.0590(11) -0.0121(10) 0.0075(10) 0.0023(10)
    N1 0.0898(17) 0.0651(15) 0.0463(12) -0.0059(12) 0.0280(12) -0.0022(11)
    C1 0.0804(19) 0.0612(18) 0.0541(16) -0.0052(14) 0.0260(15) -0.0026(13)
    C2 0.0806(18) 0.0504(15) 0.0389(13) -0.0023(13) 0.0184(13) -0.0007(11)
    C3 0.094(2) 0.0725(19) 0.0371(14) -0.0044(16) 0.0162(14) -0.0061(12)
    C4 0.081(2) 0.0707(19) 0.0420(15) -0.0070(15) 0.0034(13) -0.0071(12)
    C5 0.0687(16) 0.0581(16) 0.0504(15) -0.0073(13) 0.0117(13) -0.0033(12)
    C6 0.0786(18) 0.0543(16) 0.0388(13) -0.0073(13) 0.0163(13) -0.0064(11)
    C7 0.0695(17) 0.0473(14) 0.0390(13) -0.0068(12) 0.0156(12) -0.0027(11)
    C8 0.0747(17) 0.0473(15) 0.0399(13) -0.0062(12) 0.0183(12) -0.0037(11)
    C9 0.0734(17) 0.0563(16) 0.0447(14) -0.0080(13) 0.0225(13) -0.0049(12)
    C10 0.0654(15) 0.0565(16) 0.0392(13) -0.0126(13) 0.0149(11) -0.0048(12)
    C11 0.103(2) 0.0622(18) 0.0529(16) -0.0086(15) 0.0231(15) 0.0024(14)
    C12 0.114(3) 0.087(2) 0.0502(17) -0.0144(19) 0.0245(16) 0.0127(16)
    C13 0.098(2) 0.097(2) 0.0477(16) -0.0237(19) 0.0279(15) -0.0128(17)
    C14 0.110(2) 0.082(2) 0.0560(17) -0.0013(18) 0.0304(16) -0.0156(16)
    C15 0.098(2) 0.0667(19) 0.0445(15) 0.0004(16) 0.0189(14) -0.0033(13)
    C16 0.0715(18) 0.079(2) 0.0556(17) -0.0056(16) 0.0246(14) -0.0067(15)
    C17 0.0646(17) 0.086(2) 0.0619(17) -0.0129(16) 0.0134(14) -0.0095(16)
    C18 0.0642(17) 0.087(2) 0.0605(17) -0.0086(16) 0.0194(14) -0.0137(16)
    C19 0.0628(16) 0.074(2) 0.0585(17) -0.0095(14) 0.0173(13) -0.0157(15)
    C20 0.0791(19) 0.077(2) 0.0561(16) -0.0072(16) 0.0119(14) -0.0001(14)
    C21 0.0769(18) 0.075(2) 0.0530(16) -0.0084(15) 0.0059(14) -0.0069(15)
    C22 0.0636(16) 0.073(2) 0.0526(16) -0.0015(14) 0.0158(13) -0.0058(14)
    C23 0.0748(19) 0.088(2) 0.0554(17) -0.0078(16) 0.0048(14) 0.0013(15)
    C24 0.0687(18) 0.088(2) 0.0593(17) -0.0090(16) 0.0017(14) -0.0070(17)
    C25 0.097(2) 0.116(3) 0.0730(19) -0.0114(19) 0.0472(17) -0.0061(18)
    C26 0.103(2) 0.094(3) 0.073(2) -0.0185(19) 0.0026(18) 0.0186(19)
    C27 0.141(3) 0.099(3) 0.119(3) -0.012(2) 0.029(2) 0.034(2)
_geom_special_details
;
All e.s.d.'s (except the e.s.d. in the dihedral angle between two l.s. planes)
are estimated using the full covariance matrix. The cell e.s.d.'s are taken
into account individually in the estimation of e.s.d.'s in distances, angles
and torsion angles; correlations between e.s.d.'s in cell parameters are only
used when they are defined by crystal symmetry. An approximate (isotropic)
treatment of cell e.s.d.'s is used for estimating e.s.d.'s involving l.s.
planes.
;
loop_
    _geom_bond_atom_site_label_1
    _geom_bond_atom_site_label_2
    _geom_bond_site_symmetry_2
    _geom_bond_distance
    _geom_bond_publ_flag
    Cl1 C5 . 1.737(3) ?
    O1 C16 . 1.217(3) ?
    O2 C22 . 1.352(3) ?
    O2 C26 . 1.424(3) ?
    N1 C1 . 1.323(3) ?
    N1 C2 . 1.359(3) ?
    C1 C9 . 1.427(3) ?
    C1 C25 . 1.504(4) ?
    C2 C3 . 1.414(3) ?
    C2 C7 . 1.421(3) ?
    C3 C4 . 1.341(3) ?
    C3 H3A . 0.93 ?
    C4 C5 . 1.408(3) ?
    C4 H4A . 0.93 ?
    C5 C6 . 1.365(3) ?
    C6 C7 . 1.400(3) ?
    C6 H6A . 0.93 ?
    C7 C8 . 1.432(3) ?
    C8 C9 . 1.367(3) ?
    C8 C10 . 1.500(3) ?
    C9 C16 . 1.518(4) ?
    C10 C11 . 1.375(3) ?
    C10 C15 . 1.376(3) ?
    C11 C12 . 1.395(4) ?
    C11 H11A . 0.93 ?
    C12 C13 . 1.360(4) ?
    C12 H12A . 0.93 ?
    C13 C14 . 1.362(4) ?
    C13 H13A . 0.93 ?
    C14 C15 . 1.382(3) ?
    C14 H14A . 0.93 ?
    C15 H15A . 0.93 ?
    C16 C17 . 1.460(4) ?
    C17 C18 . 1.319(4) ?
    C17 H17A . 0.93 ?
    C18 C19 . 1.467(4) ?
    C18 H18A . 0.93 ?
    C19 C24 . 1.376(4) ?
    C19 C20 . 1.398(3) ?
    C20 C21 . 1.376(4) ?
    C20 H20A . 0.93 ?
    C21 C22 . 1.386(3) ?
    C21 H21A . 0.93 ?
    C22 C23 . 1.385(3) ?
    C23 C24 . 1.362(4) ?
    C23 H23A . 0.93 ?
    C24 H24A . 0.93 ?
    C25 H25A . 0.96 ?
    C25 H25B . 0.96 ?
    C25 H25C . 0.96 ?
    C26 C27 . 1.460(4) ?
    C26 H26A . 0.97 ?
    C26 H26B . 0.97 ?
    C27 H27A . 0.96 ?
    C27 H27B . 0.96 ?
    C27 H27C . 0.96 ?
loop_
    _geom_angle_atom_site_label_1
    _geom_angle_atom_site_label_2
    _geom_angle_atom_site_label_3
    _geom_angle_site_symmetry_1
    _geom_angle_site_symmetry_3
    _geom_angle
    _geom_angle_publ_flag
    C22 O2 C26 . . 118.2(2) ?
    C1 N1 C2 . . 118.6(2) ?
    N1 C1 C9 . . 122.4(2) ?
    N1 C1 C25 . . 116.1(2) ?
    C9 C1 C25 . . 121.5(2) ?
    N1 C2 C3 . . 119.0(2) ?
    N1 C2 C7 . . 123.1(2) ?
    C3 C2 C7 . . 118.0(3) ?
    C4 C3 C2 . . 122.0(2) ?
    C4 C3 H3A . . 119.0 ?
    C2 C3 H3A . . 119.0 ?
    C3 C4 C5 . . 119.6(2) ?
    C3 C4 H4A . . 120.2 ?
    C5 C4 H4A . . 120.2 ?
    C6 C5 C4 . . 120.8(3) ?
    C6 C5 Cl1 . . 119.7(2) ?
    C4 C5 Cl1 . . 119.5(2) ?
    C5 C6 C7 . . 120.3(2) ?
    C5 C6 H6A . . 119.8 ?
    C7 C6 H6A . . 119.8 ?
    C6 C7 C2 . . 119.3(2) ?
    C6 C7 C8 . . 123.3(2) ?
    C2 C7 C8 . . 117.4(2) ?
    C9 C8 C7 . . 118.5(2) ?
    C9 C8 C10 . . 122.7(2) ?
    C7 C8 C10 . . 118.8(2) ?
    C8 C9 C1 . . 120.1(2) ?
    C8 C9 C16 . . 119.3(2) ?
    C1 C9 C16 . . 120.4(2) ?
    C11 C10 C15 . . 118.8(2) ?
    C11 C10 C8 . . 120.5(2) ?
    C15 C10 C8 . . 120.6(2) ?
    C10 C11 C12 . . 119.9(3) ?
    C10 C11 H11A . . 120.1 ?
    C12 C11 H11A . . 120.1 ?
    C13 C12 C11 . . 120.6(3) ?
    C13 C12 H12A . . 119.7 ?
    C11 C12 H12A . . 119.7 ?
    C12 C13 C14 . . 119.6(3) ?
    C12 C13 H13A . . 120.2 ?
    C14 C13 H13A . . 120.2 ?
    C13 C14 C15 . . 120.4(3) ?
    C13 C14 H14A . . 119.8 ?
    C15 C14 H14A . . 119.8 ?
    C10 C15 C14 . . 120.7(3) ?
    C10 C15 H15A . . 119.7 ?
    C14 C15 H15A . . 119.7 ?
    O1 C16 C17 . . 120.8(3) ?
    O1 C16 C9 . . 119.0(3) ?
    C17 C16 C9 . . 120.2(3) ?
    C18 C17 C16 . . 124.4(3) ?
    C18 C17 H17A . . 117.8 ?
    C16 C17 H17A . . 117.8 ?
    C17 C18 C19 . . 127.5(3) ?
    C17 C18 H18A . . 116.2 ?
    C19 C18 H18A . . 116.2 ?
    C24 C19 C20 . . 117.1(3) ?
    C24 C19 C18 . . 120.3(2) ?
    C20 C19 C18 . . 122.6(3) ?
    C21 C20 C19 . . 120.9(3) ?
    C21 C20 H20A . . 119.6 ?
    C19 C20 H20A . . 119.6 ?
    C20 C21 C22 . . 120.5(2) ?
    C20 C21 H21A . . 119.7 ?
    C22 C21 H21A . . 119.7 ?
    O2 C22 C23 . . 125.1(3) ?
    O2 C22 C21 . . 116.0(2) ?
    C23 C22 C21 . . 118.8(3) ?
    C24 C23 C22 . . 119.9(3) ?
    C24 C23 H23A . . 120.0 ?
    C22 C23 H23A . . 120.0 ?
    C23 C24 C19 . . 122.7(2) ?
    C23 C24 H24A . . 118.6 ?
    C19 C24 H24A . . 118.6 ?
    C1 C25 H25A . . 109.5 ?
    C1 C25 H25B . . 109.5 ?
    H25A C25 H25B . . 109.5 ?
    C1 C25 H25C . . 109.5 ?
    H25A C25 H25C . . 109.5 ?
    H25B C25 H25C . . 109.5 ?
    O2 C26 C27 . . 108.7(2) ?
    O2 C26 H26A . . 109.9 ?
    C27 C26 H26A . . 109.9 ?
    O2 C26 H26B . . 109.9 ?
    C27 C26 H26B . . 109.9 ?
    H26A C26 H26B . . 108.3 ?
    C26 C27 H27A . . 109.5 ?
    C26 C27 H27B . . 109.5 ?
    H27A C27 H27B . . 109.5 ?
    C26 C27 H27C . . 109.5 ?
    H27A C27 H27C . . 109.5 ?
    H27B C27 H27C . . 109.5 ?
loop_
    _geom_torsion_atom_site_label_1
    _geom_torsion_atom_site_label_2
    _geom_torsion_atom_site_label_3
    _geom_torsion_atom_site_label_4
    _geom_torsion_site_symmetry_1
    _geom_torsion_site_symmetry_2
    _geom_torsion_site_symmetry_3
    _geom_torsion_site_symmetry_4
    _geom_torsion
    _geom_torsion_publ_flag
    C2 N1 C1 C9 . . . . 1.0(4) ?
    C2 N1 C1 C25 . . . . -178.4(2) ?
    C1 N1 C2 C3 . . . . 177.5(2) ?
    C1 N1 C2 C7 . . . . -0.9(4) ?
    N1 C2 C3 C4 . . . . -177.9(2) ?
    C7 C2 C3 C4 . . . . 0.6(4) ?
    C2 C3 C4 C5 . . . . -0.6(4) ?
    C3 C4 C5 C6 . . . . -0.2(4) ?
    C3 C4 C5 Cl1 . . . . 180.0(2) ?
    C4 C5 C6 C7 . . . . 1.0(4) ?
    Cl1 C5 C6 C7 . . . . -179.20(18) ?
    C5 C6 C7 C2 . . . . -1.0(4) ?
    C5 C6 C7 C8 . . . . 177.8(2) ?
    N1 C2 C7 C6 . . . . 178.6(2) ?
    C3 C2 C7 C6 . . . . 0.2(3) ?
    N1 C2 C7 C8 . . . . -0.3(3) ?
    C3 C2 C7 C8 . . . . -178.7(2) ?
    C6 C7 C8 C9 . . . . -177.6(2) ?
    C2 C7 C8 C9 . . . . 1.3(3) ?
    C6 C7 C8 C10 . . . . 2.3(3) ?
    C2 C7 C8 C10 . . . . -178.9(2) ?
    C7 C8 C9 C1 . . . . -1.2(3) ?
    C10 C8 C9 C1 . . . . 179.0(2) ?
    C7 C8 C9 C16 . . . . 174.6(2) ?
    C10 C8 C9 C16 . . . . -5.2(4) ?
    N1 C1 C9 C8 . . . . 0.0(4) ?
    C25 C1 C9 C8 . . . . 179.4(2) ?
    N1 C1 C9 C16 . . . . -175.7(2) ?
    C25 C1 C9 C16 . . . . 3.7(4) ?
    C9 C8 C10 C11 . . . . 88.1(3) ?
    C7 C8 C10 C11 . . . . -91.7(3) ?
    C9 C8 C10 C15 . . . . -94.2(3) ?
    C7 C8 C10 C15 . . . . 86.0(3) ?
    C15 C10 C11 C12 . . . . 0.0(4) ?
    C8 C10 C11 C12 . . . . 177.7(3) ?
    C10 C11 C12 C13 . . . . 0.2(4) ?
    C11 C12 C13 C14 . . . . -0.2(5) ?
    C12 C13 C14 C15 . . . . 0.0(5) ?
    C11 C10 C15 C14 . . . . -0.2(4) ?
    C8 C10 C15 C14 . . . . -177.9(3) ?
    C13 C14 C15 C10 . . . . 0.2(4) ?
    C8 C9 C16 O1 . . . . -79.3(3) ?
    C1 C9 C16 O1 . . . . 96.4(3) ?
    C8 C9 C16 C17 . . . . 100.5(3) ?
    C1 C9 C16 C17 . . . . -83.8(3) ?
    O1 C16 C17 C18 . . . . -176.1(3) ?
    C9 C16 C17 C18 . . . . 4.1(4) ?
    C16 C17 C18 C19 . . . . 178.4(2) ?
    C17 C18 C19 C24 . . . . -163.6(3) ?
    C17 C18 C19 C20 . . . . 15.7(4) ?
    C24 C19 C20 C21 . . . . 1.9(4) ?
    C18 C19 C20 C21 . . . . -177.4(3) ?
    C19 C20 C21 C22 . . . . -0.4(4) ?
    C26 O2 C22 C23 . . . . 1.8(4) ?
    C26 O2 C22 C21 . . . . -179.7(3) ?
    C20 C21 C22 O2 . . . . -179.1(3) ?
    C20 C21 C22 C23 . . . . -0.5(4) ?
    O2 C22 C23 C24 . . . . 178.4(3) ?
    C21 C22 C23 C24 . . . . 0.0(4) ?
    C22 C23 C24 C19 . . . . 1.6(4) ?
    C20 C19 C24 C23 . . . . -2.5(4) ?
    C18 C19 C24 C23 . . . . 176.8(3) ?
    C22 O2 C26 C27 . . . . -171.7(3) ?
loop_
    _geom_hbond_atom_site_label_D
    _geom_hbond_atom_site_label_H
    _geom_hbond_atom_site_label_A
    _geom_hbond_site_symmetry_A
    _geom_hbond_distance_DH
    _geom_hbond_distance_HA
    _geom_hbond_distance_DA
    _geom_hbond_angle_DHA
    _geom_hbond_publ_flag
    C21 H21A O2 3_656 0.93 2.57 3.493(3) 172 yes
