# Supplementary material for: (E)-1-(6-Chloro-2-methyl-4-phenyl-3-quinol­yl)-3-(4-ethoxy­phen­yl)prop-2-en-1-one
Source: Acta Crystallogr Sect E Struct Rep Online. 2010 Jan 16;66(Pt 2):o374. doi: 10.1107/S1600536810001248 (PMC2979678; doi:10.1107/S1600536810001248)
Supplement: Supplementary file 2 [file e-66-0o374-Isup2.hkl]

# 
# h,k,l, Fc-squared, Fo-squared, sigma(Fo-squared) and status flag 
# 
data_I
_shelx_title ' ss10m in P2(1)/c RT' 
_shelx_refln_list_code          4 
_shelx_F_calc_maximum      199.67 
_exptl_crystal_F_000       896.00 
_reflns_d_resolution_high  0.7087 
 
loop_ 
 _symmetry_equiv_pos_as_xyz 
 'x, y, z' 
 '-x, y+1/2, -z+1/2' 
 '-x, -y, -z' 
 'x, -y-1/2, z-1/2' 
 
_cell_length_a    16.2086 
_cell_length_b    13.4760 
_cell_length_c    10.5450 
_cell_angle_alpha  90.000 
_cell_angle_beta  105.128 
_cell_angle_gamma  90.000 
 
_shelx_F_squared_multiplier     1.000 
 
loop_ 
 _refln_index_h 
 _refln_index_k 
 _refln_index_l 
 _refln_F_squared_calc 
 _refln_F_squared_meas 
 _refln_F_squared_sigma 
 _refln_observed_status 
   2   0   0     1910.13     1892.83     16.86 o 
   3   0   0       35.76       41.81      4.09 o 
   4   0   0    39869.45    37747.36    277.22 o 
   5   0   0      411.57      413.55     11.51 o 
   6   0   0     6714.63     6788.69     69.34 o 
   7   0   0     4964.62     4658.91     58.18 o 
   8   0   0     1715.99     1710.75     29.56 o 
   9   0   0       57.40       53.50      7.10 o 
  10   0   0     1069.16     1101.46     20.58 o 
  11   0   0      359.77      361.77     13.68 o 
  12   0   0     2337.79     2294.59     35.34 o 
  13   0   0      531.45      583.97     47.78 o 
  14   0   0       32.20       27.80     17.32 o 
  15   0   0       54.76       54.22     14.93 o 
  16   0   0       50.73       43.55     11.78 o 
  17   0   0       13.90        8.49      9.08 o 
  18   0   0       20.88       33.86     11.02 o 
  19   0   0        4.98       -0.90      9.85 o 
  20   0   0        5.73        1.54     14.21 o 
  21   0   0        9.25        4.24     23.17 o 
  22   0   0        2.00       27.54     25.15 o 
   1   1   0      415.47      340.16      5.58 o 
   2   1   0     2699.20     2580.56     20.90 o 
   3   1   0      311.49      327.38      5.40 o 
   4   1   0     2692.55     2390.17     17.94 o 
   5   1   0      431.63      401.35      7.01 o 
   6   1   0       22.05       20.41      4.31 o 
   7   1   0      236.08      241.48      6.90 o 
   8   1   0       96.02      125.68      8.49 o 
   9   1   0      111.78      112.78      6.23 o 
  10   1   0        4.41        3.22      3.53 o 
  11   1   0      119.26      112.18      7.11 o 
  12   1   0      151.47      159.12      8.31 o 
  13   1   0        0.20       -2.43      4.82 o 
  14   1   0       80.50       61.33      7.92 o 
  15   1   0       13.00       10.86      9.77 o 
  16   1   0        5.13        2.52      6.23 o 
  17   1   0       18.30       14.52      6.94 o 
  18   1   0        0.08        8.56      6.57 o 
  19   1   0        1.33        3.51      8.14 o 
  20   1   0        6.97       15.90     11.54 o 
  21   1   0        5.80       14.24     16.05 o 
   0   2   0     7901.88     7615.65     55.95 o 
   1   2   0       49.76       40.43      1.80 o 
   2   2   0     1522.42     1419.31     12.37 o 
   3   2   0      430.94      450.53      8.12 o 
   4   2   0     1696.29     1541.02     16.19 o 
   5   2   0      882.51      816.49     11.27 o 
   6   2   0      219.39      232.87      8.92 o 
   7   2   0      152.13      178.81      7.13 o 
   8   2   0      553.16      505.40     10.51 o 
   9   2   0     1144.33      975.20     15.35 o 
  10   2   0        0.19       -0.38      4.23 o 
  11   2   0      165.86      176.42      9.01 o 
  12   2   0       55.36       31.91      6.39 o 
  13   2   0        3.51       -1.98      5.25 o 
  14   2   0       11.42        5.77      5.32 o 
  15   2   0        0.03       -2.26      5.24 o 
  16   2   0        6.90       11.15      6.46 o 
  17   2   0        0.00        3.74      6.67 o 
  18   2   0        6.82        7.47      7.32 o 
  19   2   0        4.53        7.24      8.24 o 
  20   2   0        0.27       16.21     10.72 o 
  21   2   0        0.67       16.79     16.79 o 
   1   3   0    23708.10    23358.55    108.20 o 
   2   3   0     3255.71     3358.21     25.39 o 
   3   3   0        0.44       -1.82      3.42 o 
   4   3   0      516.84      488.59      9.60 o 
   5   3   0     1685.21     1704.95     18.44 o 
   6   3   0        2.37        4.15      2.72 o 
   7   3   0      375.40      367.70     12.32 o 
   8   3   0      390.38      366.35      9.66 o 
   9   3   0       34.90       26.70      4.26 o 
  10   3   0        5.42       11.87      4.19 o 
  11   3   0      474.91      465.41     16.32 o 
  12   3   0      298.42      277.55     11.55 o 
  13   3   0       87.01       97.61      9.65 o 
  14   3   0      343.45      338.80     15.79 o 
  15   3   0       78.70       57.62      8.39 o 
  16   3   0        0.02       -0.73      5.85 o 
  17   3   0        4.68        6.86      7.11 o 
  18   3   0        9.30        9.69      8.31 o 
  19   3   0        1.11       -0.94      8.31 o 
  20   3   0        0.29       -7.44      9.17 o 
  21   3   0        0.01      -10.75     19.49 o 
   0   4   0    19839.71    19089.26    129.05 o 
   1   4   0     6672.87     6800.68     36.70 o 
   2   4   0       98.50      107.35      5.63 o 
   3   4   0      250.34      233.69      6.89 o 
   4   4   0        2.81        4.39      2.80 o 
   5   4   0      503.45      510.43     11.16 o 
   6   4   0     1257.09     1224.36     17.20 o 
   7   4   0      163.90      172.41      8.77 o 
   8   4   0      267.15      283.91      9.26 o 
   9   4   0      322.35      331.38     12.82 o 
  10   4   0       14.09       16.72      4.46 o 
  11   4   0      355.99      366.57     14.55 o 
  12   4   0      580.16      560.65     14.66 o 
  13   4   0      195.33      212.03     15.61 o 
  14   4   0        4.70        6.90      5.94 o 
  15   4   0       32.39       15.78      6.68 o 
  16   4   0        2.84       11.28      6.52 o 
  17   4   0        3.29        0.34      6.75 o 
  18   4   0        2.03       -3.68      8.10 o 
  19   4   0        4.08       13.03      8.83 o 
  20   4   0        0.30       12.58     12.89 o 
  21   4   0        0.62       21.06     15.72 o 
   1   5   0     1532.38     1451.80     14.70 o 
   2   5   0      639.88      665.18     12.33 o 
   3   5   0      610.22      634.72     11.40 o 
   4   5   0      246.90      291.81      8.46 o 
   5   5   0      873.45      859.21     14.35 o 
   6   5   0      598.38      665.06     14.07 o 
   7   5   0      790.38      759.85     14.74 o 
   8   5   0      258.39      295.84     13.01 o 
   9   5   0      186.40      188.40      9.91 o 
  10   5   0        2.29       -1.88      4.16 o 
  11   5   0      391.37      387.30     12.86 o 
  12   5   0      500.64      513.67     14.79 o 
  13   5   0       84.42       75.88      9.60 o 
  14   5   0      182.96      201.30     13.95 o 
  15   5   0       27.54       21.69      7.46 o 
  16   5   0       25.09       27.38     10.06 o 
  17   5   0       12.95        8.67      7.01 o 
  18   5   0       35.48       44.07      9.47 o 
  19   5   0        6.22       18.52      8.38 o 
  20   5   0        6.40        6.71     18.58 o 
  21   5   0        0.21        3.05     17.63 o 
   0   6   0      971.31     1064.23     17.94 o 
   1   6   0     2217.99     2237.24     19.49 o 
   2   6   0     1289.57     1305.10     18.78 o 
   3   6   0      888.52      817.04     14.02 o 
   4   6   0      597.77      601.28     12.14 o 
   5   6   0       66.61       67.75      5.94 o 
   6   6   0       76.56       75.04      7.14 o 
   7   6   0      498.49      465.49     19.54 o 
   8   6   0      449.64      451.42     11.88 o 
   9   6   0      245.80      237.47     10.30 o 
  10   6   0        6.11        6.84      4.74 o 
  11   6   0       69.40       62.69      8.21 o 
  12   6   0       95.36       99.25      8.49 o 
  13   6   0        1.32       10.55      7.67 o 
  14   6   0        0.42        0.83      6.03 o 
  15   6   0       24.71       29.40      8.66 o 
  16   6   0       85.19       87.69     11.87 o 
  17   6   0        0.01       -3.17      6.81 o 
  18   6   0        3.44        4.58      6.84 o 
  19   6   0       13.90        4.82      8.51 o 
  20   6   0        3.14       14.43     18.64 o 
   1   7   0     1488.55     1368.55     15.55 o 
   2   7   0     4826.09     4958.85     74.78 o 
   3   7   0      471.91      483.29     12.73 o 
   4   7   0       49.51       39.09      5.42 o 
   5   7   0      937.00      883.57     16.11 o 
   6   7   0      102.61       88.69     11.87 o 
   7   7   0        0.60        2.66      4.10 o 
   8   7   0      117.86      147.84     10.22 o 
   9   7   0       12.99       15.41      5.25 o 
  10   7   0      661.91      685.89     16.03 o 
  11   7   0       79.34       86.61      8.44 o 
  12   7   0       29.41       21.50      6.08 o 
  13   7   0       42.41       46.06     12.23 o 
  14   7   0       58.10       63.83     21.13 o 
  15   7   0        8.02        9.93      7.06 o 
  16   7   0       10.62        8.22      7.95 o 
  17   7   0       13.08       15.58      8.04 o 
  18   7   0        0.05       -7.18      8.52 o 
  19   7   0        0.05        4.20     16.53 o 
  20   7   0        7.29       14.75     24.80 o 
   0   8   0      146.76      153.75      9.11 o 
   1   8   0        6.95        9.34      3.35 o 
   2   8   0     1062.58     1073.06     17.62 o 
   3   8   0      723.94      716.48     16.02 o 
   4   8   0       27.57       19.50      4.74 o 
   5   8   0        1.15       -0.32      4.27 o 
   6   8   0       37.98       54.70      6.54 o 
   7   8   0       76.72       77.79      7.70 o 
   8   8   0        0.29       -1.50      6.46 o 
   9   8   0      153.65      163.67     10.53 o 
  10   8   0      141.97      150.67      9.98 o 
  11   8   0      318.84      332.92     14.73 o 
  12   8   0        1.72        5.86      6.95 o 
  13   8   0       78.21      114.26     13.07 o 
  14   8   0        4.73       12.80     15.67 o 
  15   8   0       12.80       17.71      8.18 o 
  16   8   0       13.74       10.08     10.34 o 
  17   8   0        0.02       -6.14     10.77 o 
  18   8   0        1.56       -0.77      8.31 o 
  19   8   0        3.42       -2.03     21.42 o 
  20   8   0        1.30      -15.45     16.39 o 
   1   9   0       44.13       47.81      4.92 o 
   2   9   0        0.26        3.08      4.46 o 
   3   9   0        0.30       -3.81      3.81 o 
   4   9   0        1.75        1.06      4.97 o 
   5   9   0       95.69       92.99      8.47 o 
   6   9   0        6.15        7.18      4.92 o 
   7   9   0      106.28      117.37     10.83 o 
   8   9   0       94.92       98.68      9.50 o 
   9   9   0        2.05        9.83      5.34 o 
  10   9   0        1.20       11.76      7.52 o 
  11   9   0       11.33       13.61      5.85 o 
  12   9   0        8.26       19.17      8.82 o 
  13   9   0        8.02       13.40     12.37 o 
  14   9   0        4.90       28.43     11.07 o 
  15   9   0        1.29       23.89     11.80 o 
  16   9   0        3.24        0.83     10.97 o 
  17   9   0        0.48       -4.48     12.61 o 
  18   9   0        2.63       -7.89     15.46 o 
  19   9   0        0.29       35.24     26.62 o 
   0  10   0       79.10       83.37     10.83 o 
   1  10   0       43.97       46.51      6.05 o 
   2  10   0        0.65       -3.03      4.42 o 
   3  10   0       20.80       38.07      6.15 o 
   4  10   0       25.63        4.95      4.84 o 
   5  10   0        5.99       -1.41      5.08 o 
   6  10   0        9.29       -1.04      5.40 o 
   7  10   0        5.60        0.06      5.42 o 
   8  10   0        2.21        4.15      9.38 o 
   9  10   0        0.91        7.56      6.85 o 
  10  10   0        0.22       -1.66      7.57 o 
  11  10   0       37.62       49.83     12.70 o 
  12  10   0        8.44       23.77      8.96 o 
  13  10   0        1.72       -1.37     11.17 o 
  14  10   0        0.01        9.31     10.34 o 
  15  10   0        1.75       -9.24     13.61 o 
  16  10   0        5.55       12.57     12.68 o 
  17  10   0        4.90       37.00     20.16 o 
  18  10   0        0.44       20.87     27.04 o 
   1  11   0       10.66       10.58      5.83 o 
   2  11   0       29.63       33.48      6.62 o 
   3  11   0      548.15      597.24     15.92 o 
   4  11   0       37.65       30.34      6.49 o 
   5  11   0       24.95       24.13      8.16 o 
   6  11   0       36.70       22.91      8.50 o 
   7  11   0        2.90        3.60      7.96 o 
   8  11   0       13.70       14.56      7.92 o 
   9  11   0      115.57      122.50     12.52 o 
  10  11   0       90.97       92.77     12.13 o 
  11  11   0       23.92       33.78      9.79 o 
  12  11   0       24.58       36.44     14.42 o 
  13  11   0        0.91        6.94      9.37 o 
  14  11   0        8.53       -7.78     10.65 o 
  15  11   0        0.04       -2.17     11.79 o 
  16  11   0        0.06       -1.68     18.25 o 
  17  11   0        0.29      -20.76     20.76 o 
   0  12   0       41.35       32.30     17.23 o 
   1  12   0        5.11       -1.65      5.92 o 
   2  12   0       33.88       36.80     10.37 o 
   3  12   0       27.14       21.84      7.74 o 
   4  12   0       17.84       11.60      7.52 o 
   5  12   0       31.29       28.91      7.83 o 
   6  12   0        0.01        1.07      7.12 o 
   7  12   0       60.22       70.96     11.08 o 
   8  12   0       14.14       21.96      9.16 o 
   9  12   0      101.06      117.70     13.71 o 
  10  12   0       49.87       36.25     10.58 o 
  11  12   0        1.44        6.62      9.44 o 
  12  12   0        4.74       21.33     11.67 o 
  13  12   0        0.45      -12.56     12.56 o 
  14  12   0        3.89      -11.03     13.11 o 
  15  12   0        0.32        6.97     15.90 o 
  16  12   0        4.51       23.88     25.06 o 
  17  12   0        3.55      -18.38     22.95 o 
   1  13   0       30.05       35.55     17.77 o 
   2  13   0      184.28      163.41     17.62 o 
   3  13   0       39.27       49.53     13.12 o 
   4  13   0        0.93        8.59     12.70 o 
   5  13   0       53.48       63.92     12.35 o 
   6  13   0        0.70        3.10     10.86 o 
   7  13   0       33.88       28.16     13.93 o 
   8  13   0       10.53        7.15     10.62 o 
   9  13   0       41.97       54.14     12.83 o 
  10  13   0        0.00        9.27     10.13 o 
  11  13   0        2.46       25.13     16.08 o 
  12  13   0        4.30       22.68     13.72 o 
  13  13   0        0.49       -4.90     15.60 o 
  14  13   0        1.88       -5.27     25.34 o 
  15  13   0        0.50       50.09     28.37 o 
  16  13   0        0.64       15.88     28.19 o 
   0  14   0       12.60       -6.20     21.07 o 
   1  14   0        5.62        7.78     15.97 o 
   2  14   0       10.74       28.11     18.29 o 
   3  14   0        0.24       10.95     17.26 o 
   4  14   0       64.63       54.65     19.45 o 
   5  14   0       47.87       20.18     18.09 o 
   6  14   0        0.11        9.69     15.60 o 
   7  14   0        0.51       20.56     10.94 o 
   8  14   0        1.68        7.21     14.68 o 
   9  14   0        1.28       14.10     12.07 o 
  10  14   0        0.09        5.72     14.99 o 
  11  14   0        8.57       12.72     12.61 o 
  12  14   0        0.13       13.05     15.57 o 
  13  14   0        3.23        4.86     15.97 o 
  14  14   0        0.41      -23.72     23.72 o 
   1  15   0        0.83        6.60     18.06 o 
   2  15   0        1.63        4.80     17.52 o 
   3  15   0       15.04       12.58     18.06 o 
   4  15   0       39.96       27.67     19.56 o 
   5  15   0        4.48        5.97     19.11 o 
   6  15   0        0.01       14.08     19.05 o 
   7  15   0       10.41       26.96     20.23 o 
   8  15   0       13.46       24.29     20.91 o 
   9  15   0        9.95       41.48     22.36 o 
  10  15   0        1.68       11.26     20.50 o 
  11  15   0        2.32       10.47     42.48 o 
  12  15   0        1.02      -36.96     36.96 o 
  13  15   0        0.96      -51.85     51.85 o 
   0  16   0        5.35       25.37     40.50 o 
   1  16   0        0.16       20.32     19.64 o 
   2  16   0        8.59       11.01     19.34 o 
   3  16   0        0.09       15.75     19.80 o 
   4  16   0        0.91       -6.56     17.79 o 
   5  16   0        2.84        2.22     22.26 o 
   6  16   0       11.53       13.07     20.84 o 
   7  16   0        4.07        0.86     19.55 o 
   8  16   0        4.29        7.57     29.81 o 
   9  16   0        3.04       13.88     22.28 o 
  10  16   0        0.04      -20.27     22.62 o 
  11  16   0        0.15       29.03     26.07 o 
   1  17   0        1.25       19.18     20.59 o 
   2  17   0        6.10        9.89     19.67 o 
   3  17   0        1.58       22.43     21.80 o 
   4  17   0        5.38       15.76     20.32 o 
   5  17   0        0.51        2.42     21.47 o 
   6  17   0        3.41       14.84     29.14 o 
   7  17   0        0.32      -16.11     29.85 o 
   8  17   0        0.64       24.37     23.81 o 
   9  17   0        6.60        4.45     22.50 o 
   0  18   0        0.12      -25.26     25.26 o 
   1  18   0        2.23        6.98     20.17 o 
   2  18   0        0.90       24.51     21.49 o 
   3  18   0        2.30       24.08     21.79 o 
   4  18   0        0.87        6.71     20.79 o 
   5  18   0        0.57        8.28     25.70 o 
   6  18   0        2.14      -12.40     20.10 o 
   7  18   0        9.85      -17.47     24.69 o 
 -22   1   1        0.10        0.09     15.49 o 
 -21   1   1        0.52       26.89     14.34 o 
 -20   1   1        1.26        8.25      8.82 o 
 -19   1   1        0.75       -5.79      5.79 o 
 -18   1   1        1.52        7.25      6.52 o 
 -17   1   1        2.35       -4.49      6.18 o 
 -16   1   1        0.17        5.79      6.19 o 
 -15   1   1       27.91       13.17      7.32 o 
 -14   1   1       54.83       40.31      8.75 o 
 -13   1   1      177.93      187.99     12.37 o 
 -12   1   1       35.76       18.23      7.47 o 
 -11   1   1       47.27       48.13      5.83 o 
 -10   1   1       14.73       12.95      3.96 o 
  -9   1   1        3.53        0.44      3.15 o 
  -8   1   1     5298.71     5144.00     43.14 o 
  -7   1   1        0.00        5.86      2.96 o 
  -6   1   1      835.99      881.87     11.89 o 
  -5   1   1       44.45       45.79      4.47 o 
  -4   1   1    26642.41    25027.78    172.50 o 
  -3   1   1     4994.68     4698.32     37.12 o 
  -2   1   1     6393.86     5999.47     51.10 o 
  -1   1   1     1844.82     1815.68     38.51 o 
   0   1   1     1127.13     1109.02      7.42 o 
   1   1   1      205.94      173.80      2.79 o 
   2   1   1       52.00       52.73      2.48 o 
   3   1   1     9886.62     9113.75     49.70 o 
   4   1   1       21.78        7.25      4.38 o 
   5   1   1     2681.32     2526.51     19.57 o 
   6   1   1     2384.89     2261.34     19.27 o 
   7   1   1      119.51      118.43      6.76 o 
   8   1   1        8.43       12.47      3.28 o 
   9   1   1      502.01      492.03     11.68 o 
  10   1   1       83.19       84.33      6.12 o 
  11   1   1       18.84       16.97      4.44 o 
  12   1   1      400.41      406.49     12.40 o 
  13   1   1      144.63      149.23      9.56 o 
  14   1   1       39.35       32.99      6.82 o 
  15   1   1       37.58       29.05      7.05 o 
  16   1   1        1.03        5.23      6.09 o 
  17   1   1        2.48        1.01      6.03 o 
  18   1   1        5.79        3.95      7.17 o 
  19   1   1        4.59        0.53      7.35 o 
  20   1   1        1.36        9.88     11.43 o 
  21   1   1        0.46       18.11     16.31 o 
 -22   2   1        0.04       -3.93     15.80 o 
 -21   2   1        2.31        5.82     16.69 o 
 -20   2   1       10.51        8.65      8.89 o 
 -19   2   1        6.53        4.86      8.09 o 
 -18   2   1        1.95        3.33      6.73 o 
 -17   2   1        4.32        3.31      6.14 o 
 -16   2   1       70.08       66.48      9.67 o 
 -15   2   1       10.23        9.25      7.59 o 
 -14   2   1        0.07       -2.28      5.08 o 
 -13   2   1       66.63       72.13      7.86 o 
 -12   2   1      108.81      109.81     13.04 o 
 -11   2   1      342.91      335.91     10.43 o 
 -10   2   1      956.12      909.82     16.87 o 
  -9   2   1        1.37        2.64      3.15 o 
  -8   2   1     1837.39     1904.16     23.78 o 
  -7   2   1      304.19      319.40      8.36 o 
  -6   2   1     1442.77     1321.73     23.58 o 
  -5   2   1      295.44      256.96     10.86 o 
  -4   2   1     7072.55     6659.16     43.16 o 
  -3   2   1     1151.32     1025.39     11.25 o 
  -2   2   1      274.76      239.39      6.20 o 
  -1   2   1     4193.09     4120.20     23.58 o 
   0   2   1     8989.06     8646.51     51.42 o 
   1   2   1     1005.30      943.66     10.97 o 
   2   2   1     2669.53     2452.71     18.12 o 
   3   2   1     1115.85     1056.95     11.76 o 
   4   2   1     2108.64     1979.88     18.54 o 
   5   2   1     1228.46     1212.38     14.76 o 
   6   2   1      184.86      181.08      6.92 o 
   7   2   1     1268.46     1101.57     14.72 o 
   8   2   1     1092.40     1015.18     14.88 o 
   9   2   1      100.96      106.91      6.36 o 
  10   2   1      135.17      136.19      7.27 o 
  11   2   1      624.38      593.33     12.71 o 
  12   2   1      586.57      600.54     13.47 o 
  13   2   1      333.30      299.90     12.87 o 
  14   2   1       24.71       21.41     11.47 o 
  15   2   1        9.79        2.13      5.78 o 
  16   2   1        0.46        8.25      6.06 o 
  17   2   1       15.56        7.10      7.30 o 
  18   2   1       14.88        4.57      7.59 o 
  19   2   1        0.30       -7.08      7.35 o 
  20   2   1        4.18        1.26     12.35 o 
  21   2   1        3.72      -11.10     14.17 o 
 -22   3   1        1.20        0.89     14.55 o 
 -21   3   1        2.69        8.88     14.11 o 
 -20   3   1        4.12        2.02      8.08 o 
 -19   3   1        0.17        2.40      7.32 o 
 -18   3   1       14.45       15.14      7.53 o 
 -17   3   1       20.57       29.66      9.39 o 
 -16   3   1        2.22        4.47      6.29 o 
 -15   3   1        2.85        7.17      6.08 o 
 -14   3   1       15.81       28.11      6.37 o 
 -13   3   1        0.12        3.40      5.19 o 
 -12   3   1      235.64      212.92     11.45 o 
 -11   3   1       97.62      104.73      7.37 o 
 -10   3   1        5.76        1.91      4.88 o 
  -9   3   1      304.68      299.38      9.08 o 
  -8   3   1      295.78      317.20      9.61 o 
  -7   3   1      105.12      115.60      6.44 o 
  -6   3   1       13.35       20.40      3.37 o 
  -5   3   1      215.79      208.20      7.30 o 
  -4   3   1       44.95       51.26      3.59 o 
  -3   3   1      451.39      437.74      7.71 o 
  -2   3   1     1523.89     1434.30     12.95 o 
  -1   3   1     2629.94     2620.88     21.30 o 
   0   3   1    12801.38    12395.81     66.19 o 
   1   3   1    21782.25    21199.14    108.54 o 
   2   3   1     4997.38     4974.11     32.56 o 
   3   3   1     1182.31     1108.13     13.86 o 
   4   3   1     2700.06     2669.82     24.78 o 
   5   3   1      965.28      872.61     14.05 o 
   6   3   1        1.01        2.94      3.37 o 
   7   3   1     1451.14     1372.61     19.03 o 
   8   3   1      474.73      432.00     11.94 o 
   9   3   1       68.14       63.12      6.02 o 
  10   3   1      165.27      181.11     11.60 o 
  11   3   1      102.55      121.49      9.78 o 
  12   3   1        1.85       -4.19      4.19 o 
  13   3   1      133.67      139.16      9.81 o 
  14   3   1      100.47      101.90     12.95 o 
  15   3   1        4.03       -1.22      5.70 o 
  16   3   1        6.69       14.04      7.05 o 
  17   3   1        3.52        1.76      6.74 o 
  18   3   1        2.13        5.56      7.42 o 
  19   3   1        6.29        8.15      8.78 o 
  20   3   1        3.15       19.22     12.96 o 
  21   3   1        0.00        8.09     14.08 o 
 -21   4   1        0.01        5.60     13.49 o 
 -20   4   1        0.30        5.13      9.33 o 
 -19   4   1       20.85       27.01     11.15 o 
 -18   4   1        4.25       -2.98      6.73 o 
 -17   4   1       17.09        7.13      8.23 o 
 -16   4   1       21.51       28.79      7.50 o 
 -15   4   1        2.39       13.99      7.81 o 
 -14   4   1       36.92       33.76      7.61 o 
 -13   4   1        5.22        7.37      5.74 o 
 -12   4   1       22.25       14.69      5.85 o 
 -11   4   1      137.37      137.27      8.35 o 
 -10   4   1      174.71      157.74      9.92 o 
  -9   4   1      244.70      264.80     11.19 o 
  -8   4   1       31.05       28.63      4.19 o 
  -7   4   1      813.12      781.79     12.67 o 
  -6   4   1      194.20      212.52      6.87 o 
  -5   4   1      103.14       98.48      5.42 o 
  -4   4   1     1153.61     1023.46     19.28 o 
  -3   4   1       27.18       30.50      5.72 o 
  -2   4   1     4830.62     4832.33     31.12 o 
  -1   4   1     6892.25     6760.57     56.37 o 
   0   4   1      812.21      859.35      7.90 o 
   1   4   1     6086.77     5980.85     33.82 o 
   2   4   1     2342.04     2184.33     18.53 o 
   3   4   1     1777.52     1591.46     17.76 o 
   4   4   1      191.22      188.11      8.46 o 
   5   4   1      127.33       96.71      5.95 o 
   6   4   1       41.70       51.21      5.29 o 
   7   4   1       77.26       92.71      7.26 o 
   8   4   1       79.09       96.25      8.37 o 
   9   4   1       76.00       73.53      7.73 o 
  10   4   1       24.54       17.01      4.76 o 
  11   4   1      439.87      429.01     13.38 o 
  12   4   1       30.24       30.43      6.15 o 
  13   4   1       43.94       38.70      9.46 o 
  14   4   1        6.78        9.88      5.81 o 
  15   4   1        0.69        1.84      5.92 o 
  16   4   1       31.69       21.92      7.12 o 
  17   4   1       12.21        8.26      7.11 o 
  18   4   1        0.09        9.48      7.43 o 
  19   4   1        1.02        3.46      8.02 o 
  20   4   1        1.91        2.46     14.80 o 
  21   4   1        2.04       12.49     15.55 o 
 -21   5   1        0.44       10.04     14.68 o 
 -20   5   1        0.41      -13.64     15.31 o 
 -19   5   1        1.12        1.45      8.09 o 
 -18   5   1       33.37       30.52      9.84 o 
 -17   5   1        0.01        1.15      7.46 o 
 -16   5   1       17.46       23.19      7.40 o 
 -15   5   1        1.42        4.89      7.55 o 
 -14   5   1      133.28      133.85     14.02 o 
 -13   5   1        7.26        0.27      5.50 o 
 -12   5   1       51.27       27.09      7.45 o 
 -11   5   1      126.43      127.41      9.21 o 
 -10   5   1      234.86      266.79     11.14 o 
  -9   5   1      346.11      358.10     15.47 o 
  -8   5   1       42.93       33.18      4.51 o 
  -7   5   1      149.85      149.90      7.07 o 
  -6   5   1     1640.73     1747.40     19.42 o 
  -5   5   1      569.61      565.39     12.24 o 
  -4   5   1       92.28      100.05      7.99 o 
  -3   5   1       16.47        6.26      3.34 o 
  -2   5   1      608.83      646.65     15.48 o 
  -1   5   1     5790.13     5830.42     43.46 o 
   0   5   1       47.30       59.80      4.66 o 
   1   5   1      789.71      782.48      9.24 o 
   2   5   1      561.78      565.10     10.00 o 
   3   5   1       63.90       80.81      6.39 o 
   4   5   1      951.38      924.55     14.43 o 
   5   5   1      247.89      282.66     11.30 o 
   6   5   1       21.20       16.52      4.33 o 
   7   5   1      265.40      260.39     11.03 o 
   8   5   1        0.20        0.40      4.53 o 
   9   5   1      200.75      225.21     10.02 o 
  10   5   1      340.78      356.01     12.43 o 
  11   5   1      154.30      147.01     12.01 o 
  12   5   1       11.53       14.51      6.08 o 
  13   5   1        0.02        4.89      5.78 o 
  14   5   1      177.27      206.44     12.79 o 
  15   5   1        0.25        5.92      6.06 o 
  16   5   1       20.72       35.95      8.11 o 
  17   5   1        0.26       -1.89      6.66 o 
  18   5   1        0.16        0.69      7.52 o 
  19   5   1        4.21        4.91      8.58 o 
  20   5   1        7.47        5.78     22.31 o 
 -21   6   1        1.83       28.74     23.95 o 
 -20   6   1        0.18       -6.55     13.14 o 
 -19   6   1        0.79       -2.29      8.17 o 
 -18   6   1        5.38       13.57      8.83 o 
 -17   6   1       22.62       19.83      9.07 o 
 -16   6   1       10.50        9.75      7.35 o 
 -15   6   1        4.95        8.14      6.49 o 
 -14   6   1       30.16       16.74      9.12 o 
 -13   6   1      525.79      582.33     20.93 o 
 -12   6   1       61.32       66.50      8.30 o 
 -11   6   1      339.37      382.95     12.67 o 
 -10   6   1        6.17       11.55      4.74 o 
  -9   6   1      509.31      498.21     14.17 o 
  -8   6   1       57.14       44.69      6.89 o 
  -7   6   1       69.25       76.79      5.93 o 
  -6   6   1      281.84      318.81      9.61 o 
  -5   6   1       95.32      111.47      6.74 o 
  -4   6   1       97.86      113.58      8.04 o 
  -3   6   1       40.92       36.90      4.43 o 
  -2   6   1      497.71      491.43     10.47 o 
  -1   6   1       40.28       48.33      3.32 o 
   0   6   1       37.35       42.81      4.33 o 
   1   6   1      452.10      508.04      9.73 o 
   2   6   1     5682.07     5751.42     44.92 o 
   3   6   1       42.74       53.03      5.69 o 
   4   6   1        5.74        2.98      4.14 o 
   5   6   1       20.91       14.69      4.80 o 
   6   6   1       65.30       57.99      6.21 o 
   7   6   1      160.51      172.23      9.21 o 
   8   6   1      201.40      198.46     18.33 o 
   9   6   1      336.95      382.34     22.10 o 
  10   6   1      293.96      295.14     13.75 o 
  11   6   1      476.34      492.11     14.75 o 
  12   6   1       17.35       20.14      5.75 o 
  13   6   1       57.90       43.01      7.92 o 
  14   6   1      226.98      234.00     29.65 o 
  15   6   1       34.17       42.24     21.07 o 
  16   6   1       27.36       25.92      8.42 o 
  17   6   1        0.43       -2.52      7.06 o 
  18   6   1        1.42        5.50      8.72 o 
  19   6   1       20.84       31.49     15.75 o 
  20   6   1        0.12       -0.79     15.34 o 
 -20   7   1        1.04        2.95     19.40 o 
 -19   7   1        1.86        2.88      9.24 o 
 -18   7   1        0.05       -9.02      9.02 o 
 -17   7   1        0.76      -10.29     11.24 o 
 -16   7   1       21.83       22.71      8.20 o 
 -15   7   1        1.79        7.51      7.07 o 
 -14   7   1        0.03       10.43      8.49 o 
 -13   7   1        0.22        0.66      6.39 o 
 -12   7   1        2.34        8.26      4.73 o 
 -11   7   1      376.29      398.55     13.48 o 
 -10   7   1        0.45        7.41      4.64 o 
  -9   7   1       95.85       99.87      8.04 o 
  -8   7   1        0.08       -1.62      3.77 o 
  -7   7   1       68.34       73.75      6.51 o 
  -6   7   1       48.45       36.21      5.50 o 
  -5   7   1       14.30       12.04      5.55 o 
  -4   7   1      204.77      202.09      8.67 o 
  -3   7   1      791.08      816.19     14.77 o 
  -2   7   1        6.53        0.78      2.79 o 
  -1   7   1        0.28       -0.32      2.65 o 
   0   7   1      110.91      117.59      5.38 o 
   1   7   1      649.83      621.96     11.20 o 
   2   7   1     3213.40     3385.92     46.91 o 
   3   7   1       62.54       77.08      6.16 o 
   4   7   1       25.28       26.32      4.72 o 
   5   7   1       29.26       26.25      5.02 o 
   6   7   1       14.81       15.44      4.73 o 
   7   7   1       38.77       32.55      6.60 o 
   8   7   1      237.29      217.40     17.52 o 
   9   7   1      239.98      258.70     12.32 o 
  10   7   1       14.28        6.85      6.36 o 
  11   7   1       23.91       26.99      7.08 o 
  12   7   1       30.71       21.89      6.35 o 
  13   7   1       29.45       22.55      7.46 o 
  14   7   1       61.22       65.39     12.47 o 
  15   7   1       14.75       21.85     22.42 o 
  16   7   1        0.52       -6.92      6.92 o 
  17   7   1        2.46       -4.05      7.15 o 
  18   7   1        0.98       10.98      8.61 o 
  19   7   1        4.75       -2.54     15.12 o 
  20   7   1        1.16       10.94     15.51 o 
 -20   8   1        0.00       10.94     21.41 o 
 -19   8   1        5.24       16.48     24.29 o 
 -18   8   1        1.37       -9.22     13.25 o 
 -17   8   1        0.07       -0.74      9.40 o 
 -16   8   1        2.12        7.80      8.43 o 
 -15   8   1        1.60       12.92      8.73 o 
 -14   8   1        1.48       -6.58      6.58 o 
 -13   8   1        1.63        5.23      6.87 o 
 -12   8   1       45.64       50.11      8.96 o 
 -11   8   1      182.87      166.93     10.24 o 
 -10   8   1      110.04      120.50      8.85 o 
  -9   8   1      208.69      225.81     10.45 o 
  -8   8   1       16.81       15.33      5.55 o 
  -7   8   1      172.71      175.19      9.98 o 
  -6   8   1       57.68       57.21      9.19 o 
  -5   8   1        1.74        1.04      3.82 o 
  -4   8   1       69.63       83.96      7.35 o 
  -3   8   1       51.20       53.74      5.90 o 
  -2   8   1      546.44      594.51     14.13 o 
  -1   8   1      333.84      300.70     12.93 o 
   0   8   1      611.53      621.49     11.32 o 
   1   8   1      519.58      484.22     12.77 o 
   2   8   1      970.17      959.33     16.61 o 
   3   8   1        0.64       -0.97      3.83 o 
   4   8   1        1.06        4.07      4.20 o 
   5   8   1        3.66       -0.80      4.86 o 
   6   8   1        8.29        6.65      6.04 o 
   7   8   1      252.15      243.47     11.53 o 
   8   8   1       14.15       20.31      5.85 o 
   9   8   1        0.00       -3.46      5.23 o 
  10   8   1      230.14      231.56     12.73 o 
  11   8   1      189.18      196.04     14.02 o 
  12   8   1       19.95       11.02      6.21 o 
  13   8   1        5.83        0.02      9.05 o 
  14   8   1       34.18       65.52     18.73 o 
  15   8   1        0.41       20.36     23.39 o 
  16   8   1        2.36       16.01      9.39 o 
  17   8   1        3.05        4.21      7.61 o 
  18   8   1        1.03        6.40     15.43 o 
  19   8   1        0.66        1.04     19.47 o 
 -19   9   1        0.07       11.69     21.64 o 
 -18   9   1        2.75       23.10     20.59 o 
 -17   9   1        6.30        5.90     18.84 o 
 -16   9   1        0.61        3.98     11.10 o 
 -15   9   1        1.73        7.93      9.07 o 
 -14   9   1        1.71        6.24      7.87 o 
 -13   9   1        8.89        6.43      7.65 o 
 -12   9   1       27.68       34.66      9.24 o 
 -11   9   1        7.13       17.02      9.70 o 
 -10   9   1        0.39        1.80      6.00 o 
  -9   9   1        6.07       17.18      7.67 o 
  -8   9   1       35.05       38.79     10.22 o 
  -7   9   1       69.88       55.88      8.46 o 
  -6   9   1       29.24       27.47      5.42 o 
  -5   9   1       57.77       63.11     10.49 o 
  -4   9   1        9.19        1.58      4.47 o 
  -3   9   1        0.04        1.41      4.56 o 
  -2   9   1      231.84      269.72     11.43 o 
  -1   9   1       16.48       12.50      3.70 o 
   0   9   1        2.22       -0.79      3.54 o 
   1   9   1       19.64       13.10      5.83 o 
   2   9   1       14.23        7.15      4.36 o 
   3   9   1      233.33      228.78     10.33 o 
   4   9   1      119.65      121.87      8.44 o 
   5   9   1       12.73       12.51      5.07 o 
   6   9   1       61.80       74.63      9.71 o 
   7   9   1       21.35       17.57      6.25 o 
   8   9   1       13.23        9.42      6.03 o 
   9   9   1       72.51       65.04     15.27 o 
  10   9   1      233.02      282.47     15.96 o 
  11   9   1        9.28        7.15      6.39 o 
  12   9   1        6.55       13.77      7.09 o 
  13   9   1        3.10       21.93      8.08 o 
  14   9   1        0.00       10.06     17.97 o 
  15   9   1        0.20       25.87     36.35 o 
  16   9   1        1.09       -3.51      8.43 o 
  17   9   1        8.01       12.17     18.69 o 
  18   9   1        6.52       21.98     23.68 o 
 -19  10   1        0.58       -7.66     17.97 o 
 -18  10   1        0.02      -16.74     16.74 o 
 -17  10   1        2.06        1.60     10.46 o 
 -16  10   1        4.24        7.22     11.11 o 
 -15  10   1        8.41        3.60     11.70 o 
 -14  10   1        0.06        9.05     15.87 o 
 -13  10   1       29.75       24.64     10.61 o 
 -12  10   1       18.82       22.60      7.97 o 
 -11  10   1       77.34       76.41      9.68 o 
 -10  10   1      234.30      248.52     26.91 o 
  -9  10   1       44.09       50.60     10.53 o 
  -8  10   1        3.21        8.19      6.75 o 
  -7  10   1      111.96      144.49     10.53 o 
  -6  10   1        4.32        3.21      4.97 o 
  -5  10   1        0.00        0.52      4.95 o 
  -4  10   1       58.67       53.90      7.77 o 
  -3  10   1       39.12       31.67      5.77 o 
  -2  10   1       18.36       18.07      5.19 o 
  -1  10   1       16.07       14.85      4.09 o 
   0  10   1      445.27      452.41     11.81 o 
   1  10   1        0.96       -1.72      4.44 o 
   2  10   1     1367.04     1365.16     23.33 o 
   3  10   1     1073.46     1094.69     21.28 o 
   4  10   1       99.81       92.00      8.37 o 
   5  10   1       21.58       22.66      7.70 o 
   6  10   1      101.40       93.65     10.21 o 
   7  10   1       22.48       19.12      7.51 o 
   8  10   1       46.65       44.06     10.25 o 
   9  10   1       27.45       36.30      8.48 o 
  10  10   1        8.66        6.24      8.11 o 
  11  10   1        9.21       16.28      8.88 o 
  12  10   1        3.29       15.40     11.32 o 
  13  10   1       13.01        6.68      9.49 o 
  14  10   1        6.24       -0.66     17.06 o 
  15  10   1       17.95        7.43     13.20 o 
  16  10   1        2.76        0.63      8.27 o 
  17  10   1        1.04      -17.52     21.90 o 
  18  10   1        3.38        0.96     21.55 o 
 -18  11   1        1.04        9.53     23.24 o 
 -17  11   1        0.68       11.21     23.79 o 
 -16  11   1        1.05       -6.55     24.14 o 
 -15  11   1        5.30       11.03     12.46 o 
 -14  11   1        2.92       18.75     13.76 o 
 -13  11   1        3.23        0.16     10.86 o 
 -12  11   1       11.04        8.83      9.63 o 
 -11  11   1        0.05       20.26      8.11 o 
 -10  11   1      115.28       98.26     12.20 o 
  -9  11   1       57.18       54.97      9.03 o 
  -8  11   1        3.47       12.36      6.82 o 
  -7  11   1       40.73       19.74      8.00 o 
  -6  11   1      208.63      195.36     11.88 o 
  -5  11   1       41.81       49.80      7.84 o 
  -4  11   1      240.38      257.77     12.00 o 
  -3  11   1      145.20      150.62     13.06 o 
  -2  11   1       27.95       28.57      7.40 o 
  -1  11   1       10.08        3.83      5.50 o 
   0  11   1      171.81      169.42     10.33 o 
   1  11   1      461.08      524.28     17.14 o 
   2  11   1      390.95      367.55     17.16 o 
   3  11   1      514.84      516.49     24.98 o 
   4  11   1       24.69       23.65      8.83 o 
   5  11   1      180.78      209.21     13.80 o 
   6  11   1       75.19       48.44      9.11 o 
   7  11   1      127.13      139.19     17.42 o 
   8  11   1        1.55        2.24      7.41 o 
   9  11   1       29.08       19.43      9.72 o 
  10  11   1       30.49       22.73      8.49 o 
  11  11   1        3.01        7.76      8.52 o 
  12  11   1        0.28       13.13     10.98 o 
  13  11   1       16.26       10.03     18.94 o 
  14  11   1        0.41       -0.98     11.88 o 
  15  11   1        2.73        1.90      9.61 o 
  16  11   1        3.81       33.19     22.90 o 
  17  11   1        0.56       34.63     27.78 o 
 -17  12   1        0.40      -33.58     36.87 o 
 -16  12   1        2.46      -12.75     12.75 o 
 -15  12   1        0.09      -13.25     20.71 o 
 -14  12   1        0.41       -9.48     11.67 o 
 -13  12   1        1.73        0.99     13.33 o 
 -12  12   1       10.34       13.73     12.07 o 
 -11  12   1       63.67       61.83     13.51 o 
 -10  12   1       18.07       27.05     11.32 o 
  -9  12   1       59.29       80.73     15.32 o 
  -8  12   1       11.04        6.72      9.74 o 
  -7  12   1       29.85       24.18     10.73 o 
  -6  12   1      215.52      227.72     16.90 o 
  -5  12   1       93.24      109.52     11.06 o 
  -4  12   1        2.15       25.02      7.53 o 
  -3  12   1        1.15        0.25      6.84 o 
  -2  12   1      134.94      129.60     11.58 o 
  -1  12   1        0.20       -6.17      6.17 o 
   0  12   1       10.93        8.70      7.12 o 
   1  12   1      114.33      108.51     11.09 o 
   2  12   1       38.11       21.77      8.75 o 
   3  12   1      470.10      420.74     29.40 o 
   4  12   1       15.83       19.53      8.09 o 
   5  12   1       63.70       47.45      9.86 o 
   6  12   1       68.88       65.92     10.72 o 
   7  12   1       58.38       40.59      9.83 o 
   8  12   1        0.02       18.20      8.17 o 
   9  12   1       20.80       12.42     12.74 o 
  10  12   1       21.26       13.21      9.12 o 
  11  12   1        4.88       20.86     10.19 o 
  12  12   1        0.75        2.46      9.21 o 
  13  12   1        0.30       -1.64     11.68 o 
  14  12   1        0.43       -1.94     21.78 o 
  15  12   1        0.26        8.22     31.53 o 
  16  12   1        0.00        5.61     25.41 o 
 -16  13   1        0.61      -37.24     37.24 o 
 -15  13   1        6.22      -16.27     18.52 o 
 -14  13   1        1.22        6.16     14.98 o 
 -13  13   1        1.92        7.23     13.50 o 
 -12  13   1       20.87       19.54     13.19 o 
 -11  13   1       87.00       90.48     15.70 o 
 -10  13   1        1.30        4.11     10.56 o 
  -9  13   1       30.73       18.05     11.01 o 
  -8  13   1       20.33       18.42     16.17 o 
  -7  13   1        0.59        2.77      9.76 o 
  -6  13   1       26.10       43.35     11.16 o 
  -5  13   1       20.09        7.24     12.72 o 
  -4  13   1       37.63       44.70     14.31 o 
  -3  13   1        6.96        9.15     11.38 o 
  -2  13   1        2.22       11.90      9.05 o 
  -1  13   1       41.21       35.06     12.23 o 
   0  13   1       23.65       11.01     10.48 o 
   1  13   1       52.13       59.71     14.39 o 
   2  13   1       18.27       -3.31     11.28 o 
   3  13   1       53.85       72.37     14.34 o 
   4  13   1       69.08       54.44     13.06 o 
   5  13   1       16.59        9.73     14.22 o 
   6  13   1        6.00       17.04     10.88 o 
   7  13   1       24.80       20.75     15.95 o 
   8  13   1        0.57       16.60     10.80 o 
   9  13   1       10.48        3.62      9.79 o 
  10  13   1        8.55       10.94     17.30 o 
  11  13   1        0.02       29.56     11.83 o 
  12  13   1        2.63       15.03     21.03 o 
  13  13   1        0.10      -15.77     21.21 o 
  14  13   1        3.96       -6.09     14.51 o 
  15  13   1        0.45       33.48     27.97 o 
 -15  14   1        1.68       18.39     45.65 o 
 -14  14   1        4.35      -14.36     14.36 o 
 -13  14   1        0.02      -15.90     27.26 o 
 -12  14   1        0.14        2.34     13.89 o 
 -11  14   1        6.94       29.40     13.19 o 
 -10  14   1       12.96        4.57     14.24 o 
  -9  14   1       64.15       47.70     17.07 o 
  -8  14   1       19.70       28.42     15.60 o 
  -7  14   1       15.39       15.22     14.01 o 
  -6  14   1       11.40       -0.77     13.18 o 
  -5  14   1        8.51        6.92     17.08 o 
  -4  14   1       22.32       15.75     17.86 o 
  -3  14   1        0.47       -1.16     15.62 o 
  -2  14   1        6.37       -3.03     16.37 o 
  -1  14   1        2.11      -12.78     16.20 o 
   0  14   1       25.85       46.57     18.31 o 
   1  14   1        2.15       -4.46     15.51 o 
   2  14   1        3.31       -7.82     10.26 o 
   3  14   1       18.16        4.59     11.80 o 
   4  14   1       44.65       29.90     12.24 o 
   5  14   1       25.88       29.52     13.01 o 
   6  14   1       12.70       20.10     13.29 o 
   7  14   1        5.74       16.80     14.77 o 
   8  14   1        0.40       16.74     16.60 o 
   9  14   1        0.00       -7.04     17.88 o 
  10  14   1        1.12       14.67     18.64 o 
  11  14   1        0.02       21.20     15.60 o 
  12  14   1        0.01       20.66     38.23 o 
  13  14   1        1.46      -36.77     36.77 o 
  14  14   1        0.07      -19.99     32.21 o 
 -13  15   1        1.00       -0.33     23.02 o 
 -12  15   1       10.49       -1.33     24.39 o 
 -11  15   1        5.19       31.89     18.80 o 
 -10  15   1       11.03       29.17     23.45 o 
  -9  15   1       68.64       88.54     26.44 o 
  -8  15   1       39.63       68.68     24.11 o 
  -7  15   1        0.93       -6.12     18.79 o 
  -6  15   1        3.62      -17.34     17.34 o 
  -5  15   1        5.66        5.08     18.74 o 
  -4  15   1        3.53       13.64     17.58 o 
  -3  15   1        1.54      -14.58     18.45 o 
  -2  15   1        4.57       16.34     18.49 o 
  -1  15   1        0.07        9.49     17.86 o 
   0  15   1        8.87       40.73     20.21 o 
   1  15   1       43.66       53.27     20.00 o 
   2  15   1        2.85       19.87     17.56 o 
   3  15   1       31.38        6.24     16.98 o 
   4  15   1       36.15       33.31     19.57 o 
   5  15   1        0.15        5.38     19.38 o 
   6  15   1        4.58       23.01     20.18 o 
   7  15   1        0.08        0.96     13.28 o 
   8  15   1        5.86        7.78     13.79 o 
   9  15   1       11.64       30.48     16.39 o 
  10  15   1        0.25       15.06     16.43 o 
  11  15   1        0.00        8.05     26.94 o 
  12  15   1        1.59       20.99     46.14 o 
  13  15   1        2.75      -47.68     53.58 o 
 -12  16   1        1.90       -3.17    114.91 o 
 -11  16   1        3.20       25.81     23.12 o 
 -10  16   1       19.57       28.35     25.48 o 
  -9  16   1       10.98       43.32     24.84 o 
  -8  16   1        0.00       26.82     22.41 o 
  -7  16   1        0.18       -2.65     20.79 o 
  -6  16   1        0.00       -1.69     19.83 o 
  -5  16   1        0.41        1.63     19.36 o 
  -4  16   1        0.00      -10.63     19.02 o 
  -3  16   1        0.50        9.85     21.53 o 
  -2  16   1        0.26        2.38     18.64 o 
  -1  16   1        0.01      -22.46     22.46 o 
   0  16   1        0.40       -9.29     17.56 o 
   1  16   1        0.24      -16.30     16.30 o 
   2  16   1       20.84       31.23     19.79 o 
   3  16   1       13.57       31.17     20.04 o 
   4  16   1        0.10        7.73     19.41 o 
   5  16   1        5.57        4.28     19.72 o 
   6  16   1        3.79        9.85     27.35 o 
   7  16   1        0.40       24.79     29.85 o 
   8  16   1        5.82       27.97     22.34 o 
   9  16   1        0.91       26.16     23.64 o 
  10  16   1        0.01       15.33     32.87 o 
  11  16   1        0.12       41.72     31.07 o 
 -10  17   1       11.28       -1.64     23.81 o 
  -9  17   1        0.25        2.39     23.04 o 
  -8  17   1        5.56       10.00     23.03 o 
  -7  17   1        0.04       15.29     23.63 o 
  -6  17   1        0.06      -16.09     21.41 o 
  -5  17   1        0.12       24.71     21.78 o 
  -4  17   1        0.00       -7.74     18.94 o 
  -3  17   1        0.27       14.35     21.65 o 
  -2  17   1        1.32       -2.96     20.25 o 
  -1  17   1        9.21        8.25     19.53 o 
   0  17   1        3.53        4.00     19.52 o 
   1  17   1        0.04       34.22     19.30 o 
   2  17   1        0.83       -4.73     19.85 o 
   3  17   1        6.31       19.71     22.38 o 
   4  17   1        7.86       -3.22     19.75 o 
   5  17   1        2.41       17.12     21.43 o 
   6  17   1        0.84       16.96     23.69 o 
   7  17   1        0.10       13.94     29.88 o 
   8  17   1        4.96       32.42     21.65 o 
   9  17   1        0.23       54.74     24.19 o 
  -7  18   1       10.59       -2.73     25.99 o 
  -6  18   1        0.17        1.92     23.61 o 
  -5  18   1        1.85       31.72     22.73 o 
  -4  18   1        1.96      -19.84     19.84 o 
  -3  18   1        0.93       -7.38     27.62 o 
  -2  18   1        0.26       14.47     22.75 o 
  -1  18   1        1.97       21.22     22.91 o 
   0  18   1        4.52       32.12     20.85 o 
   1  18   1        0.16       12.83     19.84 o 
   2  18   1        0.36       23.27     20.61 o 
   3  18   1        5.76       11.56     22.12 o 
   4  18   1        6.39       34.66     24.08 o 
   5  18   1       22.24       42.99     22.48 o 
   6  18   1        0.94        7.63     32.01 o 
 -22   0   2        0.31      -17.13     21.19 o 
 -21   0   2       14.86       42.45     31.73 o 
 -20   0   2       36.81       35.72     14.55 o 
 -19   0   2        0.21        7.84      9.77 o 
 -18   0   2        8.91        7.81     21.28 o 
 -17   0   2       43.13       56.18     23.64 o 
 -16   0   2       22.29       44.45     13.04 o 
 -15   0   2      138.79      134.96     19.83 o 
 -14   0   2       35.59       47.12     23.92 o 
 -13   0   2        9.67        6.96      7.96 o 
 -12   0   2      146.70      159.53     28.02 o 
 -11   0   2     1504.97     1545.52     48.67 o 
 -10   0   2       15.72       12.39      6.75 o 
  -9   0   2     1912.84     1867.25     38.65 o 
  -8   0   2     2175.75     2328.25     41.96 o 
  -7   0   2     3677.48     3773.55     54.57 o 
  -6   0   2      114.79      130.10     10.89 o 
  -5   0   2      934.31      883.42     20.84 o 
  -4   0   2     4025.28     3814.11     36.81 o 
  -3   0   2    28615.02    28402.48    237.24 o 
  -2   0   2     3809.24     3572.81     73.04 o 
  -1   0   2     8216.58     7963.28     76.11 o 
   0   0   2      992.73      925.73     11.39 o 
   1   0   2    38347.61    37509.38    290.47 o 
   2   0   2     1587.34     1562.57     25.09 o 
   3   0   2      174.66      188.26      9.41 o 
   4   0   2     5717.29     5579.71     58.71 o 
   5   0   2     4518.55     4247.67     51.03 o 
   6   0   2        1.14       -0.63      5.50 o 
   7   0   2      698.29      758.22     16.94 o 
   8   0   2     1792.62     1833.77     28.59 o 
   9   0   2      345.03      432.67     21.10 o 
  10   0   2      104.31       86.77      9.53 o 
  11   0   2      148.25      166.89     12.38 o 
  12   0   2        0.31       -3.23      5.87 o 
  13   0   2       14.64        5.11      6.45 o 
  14   0   2        8.17       15.81      8.47 o 
  15   0   2       11.69       27.39     11.17 o 
  16   0   2        2.39       10.34      9.50 o 
  17   0   2       16.33       21.92     11.02 o 
  18   0   2        0.01       -6.70     10.66 o 
  19   0   2        3.59       10.48     14.95 o 
  20   0   2        0.89       20.85     18.46 o 
  21   0   2       10.13       27.74     22.48 o 
 -22   1   2        0.01        2.41     19.43 o 
 -21   1   2        0.81       10.95     10.31 o 
 -20   1   2        0.75       -0.14      7.77 o 
 -19   1   2        4.52        1.79      7.09 o 
 -18   1   2       12.32       12.44      7.59 o 
 -17   1   2        7.73       10.44      8.12 o 
 -16   1   2       48.58       27.36      7.39 o 
 -15   1   2       12.46       22.04      7.90 o 
 -14   1   2        0.17        0.91      5.81 o 
 -13   1   2        3.63       -0.55      6.99 o 
 -12   1   2      291.81      323.10     16.74 o 
 -11   1   2       11.40       12.04      7.82 o 
 -10   1   2       79.84       70.32      9.25 o 
  -9   1   2      563.35      520.56     14.34 o 
  -8   1   2       58.21       72.70      7.10 o 
  -7   1   2       21.88       31.59      5.03 o 
  -6   1   2       50.70       55.54      5.41 o 
  -5   1   2    11139.83    10527.82     75.62 o 
  -4   1   2     8833.99     8258.15     55.14 o 
  -3   1   2      212.82      222.09      5.90 o 
  -2   1   2      257.80      256.03      5.24 o 
  -1   1   2      570.33      546.18      6.03 o 
   0   1   2     7907.28     7777.97     38.44 o 
   1   1   2     3242.91     3079.24     19.11 o 
   2   1   2      218.44      215.99      5.76 o 
   3   1   2    11911.22    11562.54     68.45 o 
   4   1   2        0.22       -0.97      2.41 o 
   5   1   2      385.78      392.44      7.96 o 
   6   1   2       80.59      104.27      6.71 o 
   7   1   2     1538.58     1451.51     17.73 o 
   8   1   2      276.64      304.76     10.40 o 
   9   1   2      405.18      410.54     10.39 o 
  10   1   2        4.92        6.66      3.86 o 
  11   1   2        3.34        5.78      4.68 o 
  12   1   2      356.92      353.72     13.33 o 
  13   1   2      319.55      353.49     19.95 o 
  14   1   2       10.32        0.55      5.27 o 
  15   1   2        2.71        0.96      5.79 o 
  16   1   2       17.50       31.50     10.86 o 
  17   1   2        0.40       -3.60      6.87 o 
  18   1   2        8.97        7.92      8.21 o 
  19   1   2        1.24        3.69      9.01 o 
  20   1   2        0.05       12.52     13.64 o 
 -22   2   2        0.01       -2.93     16.97 o 
 -21   2   2        0.22        8.13     12.93 o 
 -20   2   2        0.03        5.18      9.12 o 
 -19   2   2        1.42       -6.49      6.49 o 
 -18   2   2        0.92        5.14     13.42 o 
 -17   2   2       22.00       14.04      7.19 o 
 -16   2   2        0.36        6.87      6.37 o 
 -15   2   2       18.84       15.02      8.80 o 
 -14   2   2        2.61        5.19      5.41 o 
 -13   2   2       10.51        3.82      6.01 o 
 -12   2   2      149.19      144.33     11.39 o 
 -11   2   2       10.03       10.06      4.97 o 
 -10   2   2       14.01       17.05      4.81 o 
  -9   2   2      569.73      602.31     14.03 o 
  -8   2   2      301.77      269.47     10.20 o 
  -7   2   2      141.13      156.64      7.27 o 
  -6   2   2     1332.77     1353.52     15.65 o 
  -5   2   2     2837.22     2612.75     23.00 o 
  -4   2   2     1056.58     1025.62     12.67 o 
  -3   2   2      159.03      192.67      6.28 o 
  -2   2   2      857.70      799.88     10.30 o 
  -1   2   2      745.06      707.29      8.84 o 
   0   2   2      108.74      127.62      4.68 o 
   1   2   2      498.54      485.37      5.92 o 
   2   2   2     3520.35     3382.84     26.11 o 
   3   2   2       35.21       43.71      3.37 o 
   4   2   2      283.72      257.92      6.33 o 
   5   2   2      615.66      615.59      9.86 o 
   6   2   2       40.06       29.90      4.96 o 
   7   2   2        7.08        5.38      3.15 o 
   8   2   2       16.04        9.01      3.48 o 
   9   2   2       29.40       25.74      4.30 o 
  10   2   2       80.72       79.51      6.20 o 
  11   2   2       43.25       42.98      5.77 o 
  12   2   2        1.59        1.64      4.07 o 
  13   2   2       63.83       55.06      7.51 o 
  14   2   2       22.99       23.26     12.84 o 
  15   2   2        7.69        9.91      6.08 o 
  16   2   2        3.79        2.15      6.27 o 
  17   2   2        8.11       12.20      7.19 o 
  18   2   2        3.65        1.65      7.72 o 
  19   2   2        1.71        2.26      8.50 o 
  20   2   2        0.38       26.13     14.38 o 
 -22   3   2        4.51       15.31     18.68 o 
 -21   3   2        0.14       -1.95     11.48 o 
 -20   3   2        5.65        0.11      8.07 o 
 -19   3   2        0.81       -0.38      7.20 o 
 -18   3   2        1.08        4.94     10.15 o 
 -17   3   2       14.71        3.80      7.86 o 
 -16   3   2       15.46        9.11      6.99 o 
 -15   3   2        0.81       -1.91      5.34 o 
 -14   3   2        5.50        4.40      5.84 o 
 -13   3   2        2.53       -4.36      5.08 o 
 -12   3   2        0.88        1.40      6.00 o 
 -11   3   2        5.40        6.14      4.50 o 
 -10   3   2      505.36      530.39     13.73 o 
  -9   3   2      321.17      332.39      9.88 o 
  -8   3   2       20.56       14.76      4.11 o 
  -7   3   2      342.37      386.89     13.33 o 
  -6   3   2     2219.56     2266.66     22.42 o 
  -5   3   2       56.47       55.02      4.19 o 
  -4   3   2      434.84      411.79      8.68 o 
  -3   3   2       14.18       19.44      3.83 o 
  -2   3   2      396.81      401.88     10.54 o 
  -1   3   2       62.14       69.20      5.08 o 
   0   3   2      750.64      685.67     13.17 o 
   1   3   2     1114.62     1158.72     12.57 o 
   2   3   2        7.74       11.00      5.07 o 
   3   3   2      140.58      133.78      4.78 o 
   4   3   2      716.98      719.41     10.27 o 
   5   3   2      148.77      152.81      6.07 o 
   6   3   2      760.09      773.81     12.20 o 
   7   3   2        8.09        5.59      3.07 o 
   8   3   2       23.44       21.58      3.87 o 
   9   3   2       10.52        6.89      3.86 o 
  10   3   2       19.90       15.79      4.34 o 
  11   3   2        1.90       -4.29      4.29 o 
  12   3   2        0.78       -2.74      3.96 o 
  13   3   2       66.46       64.74      7.30 o 
  14   3   2        1.37       10.74      7.17 o 
  15   3   2        0.46        3.88      6.05 o 
  16   3   2       16.34       18.77      7.41 o 
  17   3   2        0.03       -3.64      6.45 o 
  18   3   2        0.54        1.65      7.41 o 
  19   3   2        7.22        0.25     11.17 o 
  20   3   2        1.58       14.11     14.16 o 
 -22   4   2        0.80        5.70     22.55 o 
 -21   4   2        0.23       -1.06     13.48 o 
 -20   4   2        6.47        8.50      9.05 o 
 -19   4   2        9.71        1.75      8.04 o 
 -18   4   2        4.44       14.01      7.86 o 
 -17   4   2        2.67        2.38      6.82 o 
 -16   4   2        1.65        8.53      6.56 o 
 -15   4   2        6.26       19.33      7.02 o 
 -14   4   2        0.96        1.00      5.26 o 
 -13   4   2        1.36        0.11      5.10 o 
 -12   4   2        4.79        2.85      4.91 o 
 -11   4   2       57.70       62.18      6.38 o 
 -10   4   2      194.26      219.68      9.16 o 
  -9   4   2      240.13      286.76     11.37 o 
  -8   4   2      801.01      866.09     13.91 o 
  -7   4   2      663.73      708.58     11.75 o 
  -6   4   2        1.56        5.01      2.99 o 
  -5   4   2      182.07      203.53      6.01 o 
  -4   4   2      153.92      159.32      6.40 o 
  -3   4   2      285.77      319.63      7.53 o 
  -2   4   2        3.90        1.50      2.27 o 
  -1   4   2      458.44      461.44      9.46 o 
   0   4   2     1662.29     1632.06     17.01 o 
   1   4   2       11.22       11.50      2.92 o 
   2   4   2       95.23       89.66      5.15 o 
   3   4   2     1654.22     1587.48     16.60 o 
   4   4   2       70.66       85.38      5.46 o 
   5   4   2       70.78       72.02      4.95 o 
   6   4   2       22.51       24.30      4.29 o 
   7   4   2       70.68       59.77      7.18 o 
   8   4   2      179.23      198.86      8.78 o 
   9   4   2        3.95       -0.14      3.72 o 
  10   4   2      226.07      242.66     10.07 o 
  11   4   2       38.33       30.12      5.85 o 
  12   4   2       92.85       96.81      8.56 o 
  13   4   2        5.89        0.38      5.32 o 
  14   4   2        8.55       14.64     11.65 o 
  15   4   2       30.99       22.65     12.15 o 
  16   4   2       15.60       20.10      8.01 o 
  17   4   2        0.31        1.93      7.52 o 
  18   4   2        0.53        1.55      8.97 o 
  19   4   2        2.52       19.66     18.28 o 
  20   4   2        0.67        6.68     13.99 o 
 -21   5   2        1.61       24.63     18.48 o 
 -20   5   2        3.32       -2.85      6.91 o 
 -19   5   2       25.37       49.75     13.64 o 
 -18   5   2       27.08       30.71     14.96 o 
 -17   5   2       41.51       27.19      9.90 o 
 -16   5   2       23.15       28.55     11.81 o 
 -15   5   2       28.60       22.28      7.06 o 
 -14   5   2       57.51       47.82      9.03 o 
 -13   5   2       43.29       32.83      7.30 o 
 -12   5   2      101.96       96.25     15.64 o 
 -11   5   2        9.77       11.60      4.95 o 
 -10   5   2      195.19      179.52     10.21 o 
  -9   5   2      173.01      192.96      8.91 o 
  -8   5   2     1490.44     1502.43     19.39 o 
  -7   5   2      869.27      908.33     13.75 o 
  -6   5   2     1585.40     1693.98     18.37 o 
  -5   5   2       11.31        2.74      2.21 o 
  -4   5   2      338.10      385.84     10.97 o 
  -3   5   2     1574.93     1529.58     16.42 o 
  -2   5   2      697.62      751.59     10.19 o 
  -1   5   2       71.04       78.80      4.67 o 
   0   5   2       22.07       27.47      4.91 o 
   1   5   2     1728.45     1675.74     16.75 o 
   2   5   2      921.44      930.30     10.64 o 
   3   5   2     2009.15     1984.41     18.35 o 
   4   5   2      472.60      517.55     11.07 o 
   5   5   2      154.82      177.04      8.24 o 
   6   5   2      129.65      118.08     11.18 o 
   7   5   2      401.52      407.98     11.94 o 
   8   5   2      299.48      316.73     10.63 o 
   9   5   2      175.39      159.08     11.32 o 
  10   5   2        6.61        8.64      4.29 o 
  11   5   2      176.36      185.51     10.25 o 
  12   5   2       67.36       55.41      7.39 o 
  13   5   2       80.36       76.90      9.21 o 
  14   5   2       66.68       79.21     10.65 o 
  15   5   2       57.70       64.85      9.79 o 
  16   5   2        0.81       -1.42      6.46 o 
  17   5   2        0.31       11.29      8.25 o 
  18   5   2        0.26       -2.32      9.20 o 
  19   5   2       10.68       17.41     16.16 o 
  20   5   2        0.22        2.62     13.07 o 
 -21   6   2        0.30       -4.70     20.04 o 
 -20   6   2        0.01        8.37     16.53 o 
 -19   6   2       20.10       33.98     11.37 o 
 -18   6   2        7.81       25.52     13.24 o 
 -17   6   2       10.22       28.12      8.08 o 
 -16   6   2        3.26        4.46      7.11 o 
 -15   6   2       15.60       13.49      7.35 o 
 -14   6   2       79.71       67.36      9.20 o 
 -13   6   2       39.27       35.14      7.10 o 
 -12   6   2       71.48       83.41      8.53 o 
 -11   6   2       77.60       62.43      7.42 o 
 -10   6   2       17.63       19.96      5.08 o 
  -9   6   2       50.47       51.81      5.85 o 
  -8   6   2        0.17       -2.77      3.59 o 
  -7   6   2      448.13      424.29     10.18 o 
  -6   6   2       33.74       31.08      3.82 o 
  -5   6   2        2.55        2.42      3.27 o 
  -4   6   2        0.15        3.97      3.21 o 
  -3   6   2       90.72       97.48      5.39 o 
  -2   6   2      821.99      834.93     14.96 o 
  -1   6   2       53.26       42.70      3.80 o 
   0   6   2      968.16     1020.45     13.31 o 
   1   6   2     1506.04     1410.14     14.33 o 
   2   6   2     1285.43     1254.92     13.89 o 
   3   6   2       41.39       47.34      3.80 o 
   4   6   2      887.59      843.56     14.77 o 
   5   6   2      396.03      445.78     11.45 o 
   6   6   2        5.05        6.99      4.89 o 
   7   6   2        0.08        2.59      4.16 o 
   8   6   2       51.47       49.94      6.61 o 
   9   6   2       47.27       48.29      7.03 o 
  10   6   2      150.10      146.19     14.29 o 
  11   6   2      152.45      149.08     11.01 o 
  12   6   2       29.37       34.34      6.32 o 
  13   6   2        0.83        3.64      5.56 o 
  14   6   2       98.10       97.21     13.45 o 
  15   6   2       23.48       32.57     15.58 o 
  16   6   2       25.40       27.94      8.94 o 
  17   6   2        4.69        7.73      9.09 o 
  18   6   2        3.32        5.80      9.70 o 
  19   6   2        2.00       -0.77     13.93 o 
 -21   7   2        1.13       17.95     22.44 o 
 -20   7   2        0.00       13.28     18.21 o 
 -19   7   2        3.42       14.55     10.09 o 
 -18   7   2        6.95       11.28     13.96 o 
 -17   7   2        1.79       22.12      9.15 o 
 -16   7   2       38.74       38.53      9.79 o 
 -15   7   2        8.41       18.83      8.27 o 
 -14   7   2        0.94       -4.81      8.82 o 
 -13   7   2        7.90       10.61      6.02 o 
 -12   7   2        3.67       -2.86      5.42 o 
 -11   7   2       53.35       48.97      6.67 o 
 -10   7   2      233.14      254.27     13.75 o 
  -9   7   2       96.41       89.19      7.22 o 
  -8   7   2       15.61       18.50      4.26 o 
  -7   7   2       26.90       21.99      4.12 o 
  -6   7   2      506.82      522.79     11.38 o 
  -5   7   2       20.89       21.58      4.92 o 
  -4   7   2      309.47      335.64      9.79 o 
  -3   7   2       18.43        6.00      3.31 o 
  -2   7   2       70.60       66.44      4.82 o 
  -1   7   2     2025.14     2036.62     18.21 o 
   0   7   2       11.69       12.86      2.53 o 
   1   7   2      625.12      631.12      8.71 o 
   2   7   2     2037.54     2111.03     20.67 o 
   3   7   2     1198.73     1204.04     17.25 o 
   4   7   2      495.86      483.73     14.08 o 
   5   7   2      140.73      162.21      9.37 o 
   6   7   2     1395.13     1393.64     21.61 o 
   7   7   2      169.69      167.72      9.89 o 
   8   7   2      249.60      292.97     13.94 o 
   9   7   2      199.18      203.12     11.52 o 
  10   7   2      378.57      399.27     15.40 o 
  11   7   2      149.33      159.52     10.51 o 
  12   7   2        1.25       -1.25      5.88 o 
  13   7   2        0.01        7.23      6.26 o 
  14   7   2        0.05       12.34     10.63 o 
  15   7   2        2.67       14.72     11.77 o 
  16   7   2       10.11       17.93      8.59 o 
  17   7   2       11.37       10.53      9.27 o 
  18   7   2        6.69        7.10     13.00 o 
  19   7   2        0.73       -3.96     20.98 o 
 -20   8   2        0.90      -16.92     19.70 o 
 -19   8   2        2.73       -5.61     13.32 o 
 -18   8   2        5.05       11.43     10.69 o 
 -17   8   2       19.36       36.85     12.14 o 
 -16   8   2        1.44        3.76      9.63 o 
 -15   8   2        5.61       13.78      9.91 o 
 -14   8   2       11.73        8.08      7.71 o 
 -13   8   2       50.12       28.09      8.88 o 
 -12   8   2        0.19       -9.26      9.26 o 
 -11   8   2       57.63       62.84      9.88 o 
 -10   8   2      223.12      284.04     13.52 o 
  -9   8   2        1.84       -0.41      5.52 o 
  -8   8   2      164.25      200.73     12.13 o 
  -7   8   2       93.60       97.12      9.16 o 
  -6   8   2      142.45      168.00      9.22 o 
  -5   8   2      295.34      300.48     11.65 o 
  -4   8   2      444.22      472.30     12.42 o 
  -3   8   2      218.53      227.65     10.60 o 
  -2   8   2      723.47      761.11     13.16 o 
  -1   8   2       18.54       30.18      4.59 o 
   0   8   2      289.51      287.78      7.58 o 
   1   8   2       47.02       51.08      4.17 o 
   2   8   2      890.14      878.81     15.45 o 
   3   8   2      678.82      733.55     14.68 o 
   4   8   2        1.04        2.48      3.95 o 
   5   8   2      768.47      806.37     16.36 o 
   6   8   2        6.47        7.28      4.82 o 
   7   8   2        3.08        9.85      5.20 o 
   8   8   2      225.89      242.18     12.27 o 
   9   8   2       78.94       89.57     10.39 o 
  10   8   2      119.62      108.88     12.13 o 
  11   8   2       34.28       40.53      8.23 o 
  12   8   2       33.79       20.47      6.39 o 
  13   8   2        4.85        0.24      6.20 o 
  14   8   2       14.80       13.72      8.56 o 
  15   8   2       45.18       49.53     10.43 o 
  16   8   2       10.08       -0.80      7.75 o 
  17   8   2       10.57       16.67     16.42 o 
  18   8   2        0.54       -0.29     13.63 o 
 -20   9   2        0.07       -3.78     23.17 o 
 -19   9   2        0.47       -5.76     17.73 o 
 -18   9   2        0.16        5.19     11.24 o 
 -17   9   2        5.72       16.46     10.98 o 
 -16   9   2        9.53        3.26     10.78 o 
 -15   9   2        0.74       15.63      9.41 o 
 -14   9   2        3.88        3.04      8.16 o 
 -13   9   2       44.36       54.97     11.10 o 
 -12   9   2       11.79        6.08      9.54 o 
 -11   9   2       17.73       16.32      7.35 o 
 -10   9   2       61.52       61.26      8.45 o 
  -9   9   2        0.05       -5.35      5.35 o 
  -8   9   2       15.66        8.93      7.12 o 
  -7   9   2       38.97       24.39      6.02 o 
  -6   9   2        0.04        3.16      4.38 o 
  -5   9   2       14.41        1.52      4.20 o 
  -4   9   2        1.83        2.72      6.31 o 
  -3   9   2       80.79       80.28      7.77 o 
  -2   9   2        2.88       -2.08      4.79 o 
  -1   9   2        3.40        2.24      3.40 o 
   0   9   2       23.77       25.96      4.52 o 
   1   9   2        3.58        1.72      3.60 o 
   2   9   2       39.88       46.60      6.07 o 
   3   9   2        0.37        3.63      5.07 o 
   4   9   2       57.35       82.39      9.29 o 
   5   9   2      145.15      147.68     11.31 o 
   6   9   2       45.84       28.30      7.47 o 
   7   9   2        9.40       12.27      9.90 o 
   8   9   2        2.47       -2.99      5.92 o 
   9   9   2       20.58       26.61      7.86 o 
  10   9   2        5.55       -5.76      9.48 o 
  11   9   2        1.16       -5.60      6.93 o 
  12   9   2        4.32        9.21      7.24 o 
  13   9   2        0.17        3.15      9.07 o 
  14   9   2        5.42        8.60     17.96 o 
  15   9   2       14.53       10.76     13.37 o 
  16   9   2        3.86        1.60      9.07 o 
  17   9   2        0.45       14.80     24.27 o 
  18   9   2        0.30       12.09     25.51 o 
 -19  10   2        0.07       46.36     29.50 o 
 -18  10   2        0.62       29.44     25.02 o 
 -17  10   2        0.92      -10.16     11.02 o 
 -16  10   2        0.57        8.05     11.15 o 
 -15  10   2        0.16        5.98      9.77 o 
 -14  10   2        0.55       -0.95      8.52 o 
 -13  10   2       18.31       11.94      9.02 o 
 -12  10   2        0.94        8.08      7.95 o 
 -11  10   2       19.68       16.96      7.45 o 
 -10  10   2        0.04       -1.68      6.20 o 
  -9  10   2       30.11       25.96      7.80 o 
  -8  10   2        1.34        7.61      5.05 o 
  -7  10   2        0.45       -4.14      5.18 o 
  -6  10   2       29.52       29.41      6.59 o 
  -5  10   2        7.54        5.76      4.84 o 
  -4  10   2       98.82      110.30     12.07 o 
  -3  10   2       75.94       49.75     14.33 o 
  -2  10   2      218.86      217.72     12.08 o 
  -1  10   2       28.53       24.09      7.89 o 
   0  10   2       21.21       28.25      5.64 o 
   1  10   2      168.64      127.39      9.23 o 
   2  10   2       29.15       24.97      7.80 o 
   3  10   2       73.16       63.29      8.46 o 
   4  10   2       81.67       77.33      9.87 o 
   5  10   2       18.53        8.26      9.37 o 
   6  10   2        0.00        1.86      6.28 o 
   7  10   2       27.41       10.97      7.37 o 
   8  10   2       24.16       12.11      8.42 o 
   9  10   2       74.20       73.11     10.19 o 
  10  10   2        0.01        3.81      9.27 o 
  11  10   2        1.26       -5.46     10.77 o 
  12  10   2        0.00        8.32      8.75 o 
  13  10   2        5.43        8.47      8.82 o 
  14  10   2        0.08        6.66     29.85 o 
  15  10   2        2.28       -2.42     11.49 o 
  16  10   2        5.65       33.01     26.67 o 
  17  10   2        1.68       13.88     24.52 o 
 -18  11   2        0.23      -21.01     21.01 o 
 -17  11   2        5.17       -9.28     19.86 o 
 -16  11   2        0.72       14.96     15.20 o 
 -15  11   2        1.46       -3.45     14.05 o 
 -14  11   2        0.15        4.70     11.38 o 
 -13  11   2        7.40      -10.16     15.52 o 
 -12  11   2        3.74       10.47      9.51 o 
 -11  11   2       26.58       13.64     11.46 o 
 -10  11   2       94.07       67.73      9.86 o 
  -9  11   2        8.20       12.98      7.32 o 
  -8  11   2       48.85       44.96      9.01 o 
  -7  11   2       31.92       18.60      8.10 o 
  -6  11   2        3.95        9.07      7.31 o 
  -5  11   2        9.22       12.56      6.91 o 
  -4  11   2       30.96       29.68      7.88 o 
  -3  11   2        4.20       15.32      6.63 o 
  -2  11   2       32.89       24.23      7.37 o 
  -1  11   2      230.05      225.88     16.20 o 
   0  11   2       21.90       16.52      7.85 o 
   1  11   2      366.46      374.07     16.67 o 
   2  11   2      560.81      570.78     21.86 o 
   3  11   2       88.20       72.07     11.65 o 
   4  11   2        6.74       -6.41      6.41 o 
   5  11   2       20.41       34.87      9.23 o 
   6  11   2       16.29       16.90      7.64 o 
   7  11   2       96.82       90.34     11.07 o 
   8  11   2       26.40       20.18      8.43 o 
   9  11   2        2.31       12.47      8.25 o 
  10  11   2        7.01       18.55      9.05 o 
  11  11   2        7.61      -10.38     11.26 o 
  12  11   2       12.66        8.74     15.96 o 
  13  11   2        6.46       13.74     12.51 o 
  14  11   2       16.40        0.36     12.32 o 
  15  11   2        1.49       -4.47     17.78 o 
  16  11   2        1.15       -5.64     19.99 o 
 -17  12   2        4.20      -21.46     21.46 o 
 -16  12   2        6.36        8.13     13.57 o 
 -15  12   2        0.01       -9.24     21.50 o 
 -14  12   2        0.60       -0.06     12.58 o 
 -13  12   2        0.95       -2.51     11.50 o 
 -12  12   2        2.95        0.06     10.88 o 
 -11  12   2        4.44       10.25      9.88 o 
 -10  12   2       38.55       33.34     10.90 o 
  -9  12   2        0.08       -0.07      8.28 o 
  -8  12   2       48.49       72.37     11.10 o 
  -7  12   2       11.12       17.21      8.54 o 
  -6  12   2        2.00        0.96      6.87 o 
  -5  12   2       68.12       55.27     14.11 o 
  -4  12   2      105.78      128.90     14.27 o 
  -3  12   2       64.24       85.80     12.12 o 
  -2  12   2      112.80      123.05     11.96 o 
  -1  12   2        0.64        0.64      6.77 o 
   0  12   2        0.03       -3.82      6.74 o 
   1  12   2        0.60       -5.78      8.07 o 
   2  12   2      188.64      213.27     27.55 o 
   3  12   2       53.42       30.93     10.06 o 
   4  12   2       37.31       34.77     11.30 o 
   5  12   2       17.78       50.26     13.04 o 
   6  12   2        0.12        3.92      8.93 o 
   7  12   2        6.44        8.13      7.83 o 
   8  12   2        0.70       15.02      8.65 o 
   9  12   2        0.81        1.65      8.73 o 
  10  12   2       14.53        2.79      8.62 o 
  11  12   2        2.21       12.79     10.02 o 
  12  12   2        0.99        7.15     14.08 o 
  13  12   2       14.04       35.23     12.05 o 
  14  12   2        2.21        3.46     11.67 o 
  15  12   2        0.10        0.79     26.18 o 
  16  12   2        4.80       44.24     32.14 o 
 -16  13   2        0.51        0.16     30.48 o 
 -15  13   2        1.69       -3.50     13.89 o 
 -14  13   2        0.90       -0.82     14.88 o 
 -13  13   2        5.84       18.80     17.63 o 
 -12  13   2        0.17       -8.28     12.31 o 
 -11  13   2        0.80       13.33     11.32 o 
 -10  13   2        3.35       20.28     14.79 o 
  -9  13   2       56.23       41.25     16.22 o 
  -8  13   2       15.63       15.82     14.60 o 
  -7  13   2       12.01       -0.88     13.28 o 
  -6  13   2        3.11        7.29     11.70 o 
  -5  13   2        9.24       23.22      9.83 o 
  -4  13   2       12.53       17.67      9.85 o 
  -3  13   2        3.16        0.01      9.52 o 
  -2  13   2        3.63        0.23      8.71 o 
  -1  13   2      115.30      117.58     12.18 o 
   0  13   2        0.80       -0.91      7.15 o 
   1  13   2       33.83       21.80      9.77 o 
   2  13   2        8.07        4.11      8.83 o 
   3  13   2      146.84      160.01     16.52 o 
   4  13   2       12.58       20.73     10.74 o 
   5  13   2        8.64        0.35     15.18 o 
   6  13   2       22.02       26.45     11.28 o 
   7  13   2        1.25       -0.66     10.11 o 
   8  13   2        7.74        5.25     10.48 o 
   9  13   2        3.47       25.09     11.22 o 
  10  13   2        0.33       14.30     11.59 o 
  11  13   2        0.14       16.87     18.04 o 
  12  13   2        4.46       12.40     10.66 o 
  13  13   2        3.87      -13.30     15.08 o 
  14  13   2        0.41      -14.86     22.28 o 
  15  13   2        0.17      -12.52     28.86 o 
 -15  14   2        0.00       -3.29     35.36 o 
 -14  14   2        2.16       -6.62     21.55 o 
 -13  14   2        0.87       -0.86     26.42 o 
 -12  14   2        0.00       -5.10     18.34 o 
 -11  14   2        0.00        8.81     15.52 o 
 -10  14   2        4.30       -9.31     14.69 o 
  -9  14   2       15.13       19.01     16.26 o 
  -8  14   2        2.87       21.59     14.08 o 
  -7  14   2        0.91       12.49     14.28 o 
  -6  14   2        0.00       -8.30     12.81 o 
  -5  14   2        0.67       -0.18     16.31 o 
  -4  14   2        2.67        8.41     12.37 o 
  -3  14   2        5.86        5.12     13.00 o 
  -2  14   2        0.03       -2.88      9.92 o 
  -1  14   2        5.36        2.90     11.48 o 
   0  14   2        2.41        4.75     11.42 o 
   1  14   2       20.01       14.84     11.85 o 
   2  14   2       12.69        5.32     11.87 o 
   3  14   2      111.85      110.71     20.66 o 
   4  14   2       41.61       42.04     14.73 o 
   5  14   2        9.61       23.54     15.14 o 
   6  14   2        0.11       12.73     12.30 o 
   7  14   2        6.72        0.11     11.73 o 
   8  14   2        5.44       23.56     12.81 o 
   9  14   2        0.21       24.27     18.45 o 
  10  14   2        0.67        0.24     26.17 o 
  11  14   2        2.63       23.41     22.24 o 
  12  14   2        0.01       16.93     17.31 o 
  13  14   2        0.86       16.82     55.28 o 
 -14  15   2        0.54        5.72     46.83 o 
 -13  15   2        0.48       35.15     26.10 o 
 -12  15   2        3.80      -19.30     30.83 o 
 -11  15   2       20.25       -4.06     16.42 o 
 -10  15   2        2.70        3.07     15.96 o 
  -9  15   2        1.09        6.84     17.26 o 
  -8  15   2        0.00       -7.09     14.63 o 
  -7  15   2        7.66        8.91     15.03 o 
  -6  15   2       15.14       26.56     20.31 o 
  -5  15   2        9.71       34.75     19.40 o 
  -4  15   2        0.33      -16.38     16.38 o 
  -3  15   2       26.18       26.74     19.12 o 
  -2  15   2        0.61      -11.38     16.40 o 
  -1  15   2        1.36       31.61     18.39 o 
   0  15   2        4.37        0.60     15.50 o 
   1  15   2       17.64       19.81     20.90 o 
   2  15   2       14.44       -5.42     10.83 o 
   3  15   2        4.71        7.23     14.43 o 
   4  15   2        1.48       22.22     18.85 o 
   5  15   2        1.45        9.13     12.81 o 
   6  15   2        3.54       12.07     14.32 o 
   7  15   2        5.60       15.05     17.44 o 
   8  15   2        0.06       30.10     17.91 o 
   9  15   2        0.42       32.62     17.40 o 
  10  15   2        2.09       38.28     22.58 o 
  11  15   2        0.34       10.68     41.18 o 
  12  15   2        3.58       61.92     61.36 o 
 -12  16   2        0.17      -19.06     68.71 o 
 -11  16   2        7.04      -25.56     25.56 o 
 -10  16   2        0.91       24.03     23.20 o 
  -9  16   2        1.28        3.59     22.13 o 
  -8  16   2        3.71      -20.92     20.92 o 
  -7  16   2        0.00       19.87     23.09 o 
  -6  16   2        0.07       -4.80     20.69 o 
  -5  16   2        2.00        9.64     20.08 o 
  -4  16   2        0.45       23.74     20.19 o 
  -3  16   2        2.94       41.14     20.78 o 
  -2  16   2        0.01       16.32     19.28 o 
  -1  16   2        6.86        4.16     19.07 o 
   0  16   2       12.03      -10.78     18.04 o 
   1  16   2        2.14       -7.48     17.89 o 
   2  16   2        0.42      -11.15     15.77 o 
   3  16   2        0.05       -9.57     17.85 o 
   4  16   2        2.84        6.70     19.26 o 
   5  16   2       16.38       25.31     26.82 o 
   6  16   2        4.75       39.39     29.09 o 
   7  16   2        0.05       25.86     19.33 o 
   8  16   2        0.24        7.44     14.98 o 
   9  16   2        0.65       31.52     18.43 o 
  10  16   2        0.00       45.95     51.14 o 
 -10  17   2        0.53        5.89     26.42 o 
  -9  17   2       13.10       -8.22     23.11 o 
  -8  17   2        3.63       27.24     23.61 o 
  -7  17   2        2.66      -11.36     21.71 o 
  -6  17   2        0.16       -9.78     20.11 o 
  -5  17   2        0.13       -0.08     20.38 o 
  -4  17   2        2.60       16.44     20.66 o 
  -3  17   2        0.01       -1.99     18.62 o 
  -2  17   2        0.05        1.61     20.76 o 
  -1  17   2        2.28       -0.62     22.29 o 
   0  17   2        0.96       42.83     20.68 o 
   1  17   2        0.19       -4.03     17.04 o 
   2  17   2        4.00      -17.60     17.60 o 
   3  17   2        1.09       -9.66     25.29 o 
   4  17   2       12.08        5.71     25.76 o 
   5  17   2        2.91       35.30     21.54 o 
   6  17   2        2.05       34.47     22.33 o 
   7  17   2        0.80        1.24     34.62 o 
   8  17   2        0.34       15.84     60.84 o 
  -7  18   2        0.08       14.32     27.08 o 
  -6  18   2        0.25      -16.26     23.38 o 
  -5  18   2        0.43        9.57     23.51 o 
  -4  18   2        0.11       -9.23     20.81 o 
  -3  18   2        2.37       13.12     21.04 o 
  -2  18   2        3.67       -2.51     24.45 o 
  -1  18   2        0.10       50.70     21.55 o 
   0  18   2        1.40       17.54     19.55 o 
   1  18   2        0.26       13.82     21.23 o 
   2  18   2        0.28       12.93     24.01 o 
   3  18   2        2.07       24.11     22.82 o 
   4  18   2        1.62       17.62     25.02 o 
   5  18   2        6.06       38.72     30.85 o 
 -22   1   3        0.02      -14.78     15.46 o 
 -21   1   3        0.86       -4.52      8.81 o 
 -20   1   3        1.27        8.42      7.68 o 
 -19   1   3        3.47       18.88     12.39 o 
 -18   1   3        0.73        7.07      6.81 o 
 -17   1   3        2.60       -2.48      6.70 o 
 -16   1   3        1.04        3.22      9.54 o 
 -15   1   3        9.51       13.97      8.30 o 
 -14   1   3      124.34      104.86     13.43 o 
 -13   1   3       17.05       10.37      6.43 o 
 -12   1   3        1.53       -5.55      6.03 o 
 -11   1   3       53.24       66.41     11.02 o 
 -10   1   3       21.43       19.80      5.78 o 
  -9   1   3        2.36        5.59      4.53 o 
  -8   1   3     1167.57     1291.92     22.03 o 
  -7   1   3     2160.70     2155.10     32.57 o 
  -6   1   3     6197.94     6040.68     54.80 o 
  -5   1   3     2433.31     2377.71     23.23 o 
  -4   1   3     1131.14     1107.27     13.58 o 
  -3   1   3     5824.95     5706.16     43.76 o 
  -2   1   3    13790.96    13638.86     78.18 o 
  -1   1   3      266.65      278.12      6.11 o 
   0   1   3     2027.15     2121.82     20.13 o 
   1   1   3      165.95      171.86      5.95 o 
   2   1   3        0.55       -2.10      2.45 o 
   3   1   3      643.88      590.79     10.73 o 
   4   1   3     2193.07     2297.55     23.99 o 
   5   1   3     2113.51     2180.62     23.99 o 
   6   1   3      946.67     1038.95     15.45 o 
   7   1   3        5.31        9.14      3.42 o 
   8   1   3      109.65      111.06      6.88 o 
   9   1   3        6.90       10.00      3.87 o 
  10   1   3      122.35      136.05      8.93 o 
  11   1   3       87.35       85.21      8.80 o 
  12   1   3        7.54       -0.03      4.57 o 
  13   1   3        0.52        4.48      5.18 o 
  14   1   3       29.47       33.91      6.96 o 
  15   1   3        1.45       15.10      7.04 o 
  16   1   3        8.63       10.78      6.99 o 
  17   1   3        0.00       -6.83      6.88 o 
  18   1   3       10.52        4.74      8.69 o 
  19   1   3        5.04        2.13     10.57 o 
  20   1   3        6.39       -3.27     16.71 o 
 -22   2   3        0.20        6.72     17.07 o 
 -21   2   3        1.78        6.46     12.34 o 
 -20   2   3        7.74        8.26      8.72 o 
 -19   2   3        7.99       -0.14     10.42 o 
 -18   2   3       11.42       24.16     13.56 o 
 -17   2   3        9.67        2.76     10.46 o 
 -16   2   3        3.48        2.92      9.13 o 
 -15   2   3       61.26       87.87     11.22 o 
 -14   2   3       18.87       14.39      6.63 o 
 -13   2   3        7.05        9.84      9.69 o 
 -12   2   3      285.08      265.08     14.14 o 
 -11   2   3       10.72        9.28      7.09 o 
 -10   2   3        2.93       -4.31      4.36 o 
  -9   2   3        6.29        5.71      4.21 o 
  -8   2   3     3960.40     3920.45     35.79 o 
  -7   2   3        1.81        1.89      3.16 o 
  -6   2   3       28.28       34.37      4.66 o 
  -5   2   3      694.29      678.07     11.82 o 
  -4   2   3       55.26       55.26      5.66 o 
  -3   2   3     1066.58      954.13     12.49 o 
  -2   2   3     2294.29     2088.04     17.28 o 
  -1   2   3     5849.24     5854.86     32.58 o 
   0   2   3     5318.95     5315.92     29.95 o 
   1   2   3      128.78      135.09      4.79 o 
   2   2   3       42.51       34.14      3.71 o 
   3   2   3        8.26       17.71      4.18 o 
   4   2   3     4605.08     4580.21     34.59 o 
   5   2   3     1456.31     1635.54     18.80 o 
   6   2   3      369.53      393.77      9.73 o 
   7   2   3       50.73       52.99      5.39 o 
   8   2   3       20.38       24.42      4.55 o 
   9   2   3        5.82        7.36      3.87 o 
  10   2   3      157.52      171.64      9.67 o 
  11   2   3        2.94        1.44      4.48 o 
  12   2   3       21.00       10.93      5.69 o 
  13   2   3       53.84       39.89      6.56 o 
  14   2   3       22.88       17.11      7.33 o 
  15   2   3       17.27       16.77     14.11 o 
  16   2   3        1.80        9.21      6.89 o 
  17   2   3        8.75       14.81      8.50 o 
  18   2   3        2.80        0.82      8.44 o 
  19   2   3        0.54        4.50     10.29 o 
  20   2   3        0.37        9.47     15.29 o 
 -22   3   3        0.95        4.40     17.18 o 
 -21   3   3        1.31      -12.86     15.80 o 
 -20   3   3        8.94        5.14     11.51 o 
 -19   3   3       11.57       15.25      9.45 o 
 -18   3   3        0.08        1.06      6.69 o 
 -17   3   3        1.93        1.42      6.69 o 
 -16   3   3        8.79       16.92      7.28 o 
 -15   3   3        8.48        8.16      5.78 o 
 -14   3   3       95.45       82.83     10.61 o 
 -13   3   3      201.05      236.33     14.66 o 
 -12   3   3        1.17        0.09      4.52 o 
 -11   3   3       71.74       61.26      7.80 o 
 -10   3   3       27.86       28.68      6.18 o 
  -9   3   3      103.75      113.26      9.17 o 
  -8   3   3     2223.75     2145.41     24.33 o 
  -7   3   3     1902.97     1974.85     21.90 o 
  -6   3   3      764.12      775.87     12.63 o 
  -5   3   3       92.44      107.64      6.28 o 
  -4   3   3      912.63      877.98     14.54 o 
  -3   3   3      113.90       91.90      4.79 o 
  -2   3   3      173.95      229.40      8.27 o 
  -1   3   3     5129.19     5008.60     36.02 o 
   0   3   3       18.15       11.04      1.75 o 
   1   3   3       82.84       75.70      3.17 o 
   2   3   3     1336.92     1282.47     12.28 o 
   3   3   3      923.30     1010.82     16.21 o 
   4   3   3      527.61      617.02     10.08 o 
   5   3   3      681.16      639.09     10.83 o 
   6   3   3     1221.54     1050.98     14.61 o 
   7   3   3       18.77       12.00      3.77 o 
   8   3   3      346.81      354.58     10.52 o 
   9   3   3      123.70      132.62      8.43 o 
  10   3   3        0.88       -3.72      3.84 o 
  11   3   3      181.32      168.68     11.69 o 
  12   3   3       84.22       75.02      7.61 o 
  13   3   3        0.09       -1.04      4.86 o 
  14   3   3       36.15       50.49     11.45 o 
  15   3   3       12.47        7.52     11.51 o 
  16   3   3        3.24       -2.65      6.56 o 
  17   3   3        0.86        4.30      7.35 o 
  18   3   3        2.42        5.13      8.94 o 
  19   3   3        0.69       16.32     15.62 o 
  20   3   3        2.25       16.35     13.32 o 
 -22   4   3        1.61      -13.82     23.70 o 
 -21   4   3        7.93       -2.18     11.88 o 
 -20   4   3        6.87       14.36     10.09 o 
 -19   4   3        1.35        4.96      8.51 o 
 -18   4   3        4.99       20.41      7.73 o 
 -17   4   3       27.90       25.11     11.01 o 
 -16   4   3        3.94       12.21      7.04 o 
 -15   4   3       90.76      100.33     11.93 o 
 -14   4   3        7.66        8.20      5.99 o 
 -13   4   3       61.05       60.88      8.20 o 
 -12   4   3       10.16       11.55      5.60 o 
 -11   4   3      233.22      258.38     12.58 o 
 -10   4   3        8.85       13.25      5.42 o 
  -9   4   3     1177.86     1109.02     18.13 o 
  -8   4   3       52.66       79.96      6.44 o 
  -7   4   3      662.95      660.73     12.50 o 
  -6   4   3        0.13        6.83      5.41 o 
  -5   4   3       66.95       56.78      4.80 o 
  -4   4   3       17.06       25.57      5.13 o 
  -3   4   3     1528.18     1371.70     18.37 o 
  -2   4   3      251.20      254.28      6.14 o 
  -1   4   3      311.42      278.73      6.98 o 
   0   4   3     1562.26     1627.30     16.53 o 
   1   4   3      492.46      556.75      9.28 o 
   2   4   3      107.49      125.91      5.96 o 
   3   4   3     1841.99     1781.86     15.66 o 
   4   4   3     1975.60     2041.37     20.25 o 
   5   4   3      460.07      501.26     10.14 o 
   6   4   3      710.94      646.67     15.34 o 
   7   4   3      184.75      203.71     11.28 o 
   8   4   3      195.02      205.70     10.61 o 
   9   4   3       46.59       38.96      6.97 o 
  10   4   3      194.03      229.37     10.95 o 
  11   4   3      118.43      107.68      8.91 o 
  12   4   3      272.77      269.30     14.76 o 
  13   4   3       24.37       12.88      5.63 o 
  14   4   3        1.69        5.39      5.83 o 
  15   4   3        9.62       14.83     11.20 o 
  16   4   3       26.97       30.40      9.02 o 
  17   4   3        3.69        4.52      8.01 o 
  18   4   3        9.47       -3.83      8.37 o 
  19   4   3        2.88       11.63     13.47 o 
 -22   5   3        3.53      -15.09     19.34 o 
 -21   5   3        0.42       15.81     25.59 o 
 -20   5   3        1.04        5.81     18.66 o 
 -19   5   3        0.13        7.70      9.61 o 
 -18   5   3       17.55        3.77      8.81 o 
 -17   5   3       32.76       46.77      9.40 o 
 -16   5   3       42.68       60.43     11.83 o 
 -15   5   3        0.22        2.40      6.20 o 
 -14   5   3        0.04        4.42      6.02 o 
 -13   5   3       17.73       29.34      7.09 o 
 -12   5   3       11.03        8.48      5.37 o 
 -11   5   3        1.87       -4.96      4.96 o 
 -10   5   3      606.55      633.54     13.85 o 
  -9   5   3        0.09        0.85      3.68 o 
  -8   5   3       67.95       64.79      5.48 o 
  -7   5   3        5.39        4.65      3.27 o 
  -6   5   3     1497.82     1440.61     23.26 o 
  -5   5   3      198.42      172.93      7.30 o 
  -4   5   3      851.52      848.54     15.49 o 
  -3   5   3      641.34      659.08     12.18 o 
  -2   5   3      329.06      310.27     13.60 o 
  -1   5   3        6.92        4.50      2.84 o 
   0   5   3     1673.21     1704.58     25.52 o 
   1   5   3     1457.02     1504.74     16.89 o 
   2   5   3        3.27       -0.27      2.66 o 
   3   5   3      792.13      791.00     10.08 o 
   4   5   3     1368.72     1424.06     17.17 o 
   5   5   3      849.97      792.49     13.84 o 
   6   5   3        1.96        0.56      3.19 o 
   7   5   3      160.70      167.73      8.42 o 
   8   5   3       14.81       12.66      4.49 o 
   9   5   3       75.33       76.21      7.40 o 
  10   5   3       40.21       39.02     10.13 o 
  11   5   3       40.63       41.80     10.07 o 
  12   5   3       69.24       81.35      9.80 o 
  13   5   3       56.61       65.43      9.29 o 
  14   5   3        0.00        5.97      5.82 o 
  15   5   3       52.73       59.01     10.36 o 
  16   5   3       24.09       32.28      9.27 o 
  17   5   3        8.05        7.93      9.29 o 
  18   5   3        0.34        2.86     12.11 o 
  19   5   3        1.35        3.42     14.27 o 
 -21   6   3        0.32       -2.80     20.45 o 
 -20   6   3        0.03       25.46     14.70 o 
 -19   6   3        2.42       13.77     11.93 o 
 -18   6   3        6.20       18.08     11.72 o 
 -17   6   3        4.32        4.16      8.57 o 
 -16   6   3       69.47       88.28     13.16 o 
 -15   6   3        0.74        8.34      7.19 o 
 -14   6   3        0.52        5.85      6.37 o 
 -13   6   3        0.31       -3.35      5.22 o 
 -12   6   3      243.54      263.10     13.25 o 
 -11   6   3       18.20       16.73      5.38 o 
 -10   6   3       41.35       30.58      5.73 o 
  -9   6   3       51.40       44.46      6.24 o 
  -8   6   3       64.65       69.46      6.93 o 
  -7   6   3      311.95      298.40      9.24 o 
  -6   6   3      846.97      867.33     17.00 o 
  -5   6   3     1066.18     1104.07     18.20 o 
  -4   6   3        0.75       -1.78      3.32 o 
  -3   6   3      264.73      271.04     10.45 o 
  -2   6   3      469.15      474.42     10.70 o 
  -1   6   3       94.25       88.04      5.29 o 
   0   6   3        1.53        4.05      3.28 o 
   1   6   3      223.99      269.73      9.03 o 
   2   6   3     1088.66     1094.12     15.21 o 
   3   6   3      211.11      199.04      7.81 o 
   4   6   3       82.16       90.75      5.15 o 
   5   6   3        0.02       -0.07      5.97 o 
   6   6   3       20.04       20.76      4.69 o 
   7   6   3      174.54      192.87     10.43 o 
   8   6   3      315.11      315.29     11.29 o 
   9   6   3        7.14       -3.28      7.57 o 
  10   6   3       34.79       35.14      6.16 o 
  11   6   3       41.72       24.53      6.23 o 
  12   6   3       43.73       23.31      6.99 o 
  13   6   3       11.94       30.62      9.31 o 
  14   6   3        3.02       13.33      7.14 o 
  15   6   3        0.01        3.95      7.17 o 
  16   6   3        0.25       10.35      8.59 o 
  17   6   3        0.49       -3.99     10.77 o 
  18   6   3        1.18        9.43     12.82 o 
  19   6   3        0.01        5.99     15.82 o 
 -21   7   3        0.00       18.38     21.23 o 
 -20   7   3        1.31       11.17     39.45 o 
 -19   7   3        4.53       -0.92      8.49 o 
 -18   7   3        1.44        9.65      9.50 o 
 -17   7   3        7.25        9.53      9.73 o 
 -16   7   3        1.33        2.10     10.14 o 
 -15   7   3        5.67        5.36      7.90 o 
 -14   7   3       15.08       19.52      8.62 o 
 -13   7   3        1.07       -3.43      6.62 o 
 -12   7   3       16.22       22.06      7.56 o 
 -11   7   3       14.25       28.48      6.86 o 
 -10   7   3        0.00        1.47      5.52 o 
  -9   7   3        3.46        2.15      5.11 o 
  -8   7   3        9.99        7.38      4.84 o 
  -7   7   3      395.80      411.66     12.55 o 
  -6   7   3      747.64      757.18     17.58 o 
  -5   7   3      101.01      121.71      9.16 o 
  -4   7   3        0.59       -1.22      3.13 o 
  -3   7   3      148.44      142.56      6.20 o 
  -2   7   3      264.95      268.02      9.05 o 
  -1   7   3       76.90       93.88      4.87 o 
   0   7   3      306.15      319.36     10.85 o 
   1   7   3      183.60      179.30      8.48 o 
   2   7   3        3.04        1.01      2.90 o 
   3   7   3        5.73        1.42      5.12 o 
   4   7   3       14.18       11.28      3.33 o 
   5   7   3       99.66      114.42      6.74 o 
   6   7   3      465.48      502.72     12.28 o 
   7   7   3        0.58       -0.66      3.58 o 
   8   7   3       77.10       75.15      8.17 o 
   9   7   3      153.59      157.18     13.93 o 
  10   7   3       60.46       59.72      8.88 o 
  11   7   3       11.48        2.82      6.48 o 
  12   7   3       14.95       17.20      9.20 o 
  13   7   3        9.96       12.69      7.92 o 
  14   7   3        1.56       -1.30      7.36 o 
  15   7   3        0.17        1.88      7.24 o 
  16   7   3        0.39        4.50      8.25 o 
  17   7   3        5.35       23.63     17.13 o 
  18   7   3        0.22        8.86     18.98 o 
 -20   8   3        0.01        6.52     16.89 o 
 -19   8   3        3.57       19.94     11.37 o 
 -18   8   3        1.80       14.57     12.49 o 
 -17   8   3        1.53       17.34     10.07 o 
 -16   8   3        0.47        5.97      9.94 o 
 -15   8   3        7.32        9.00      7.75 o 
 -14   8   3        0.03       12.44      7.82 o 
 -13   8   3        5.07       -1.19      6.95 o 
 -12   8   3       21.15       11.25      7.04 o 
 -11   8   3        1.24        8.32      7.30 o 
 -10   8   3       62.44       59.29      8.39 o 
  -9   8   3      130.79      152.90     10.53 o 
  -8   8   3        7.03        2.66      4.50 o 
  -7   8   3       42.82       22.72      5.63 o 
  -6   8   3      313.11      370.80     12.26 o 
  -5   8   3       32.08       28.91      5.19 o 
  -4   8   3      459.25      482.29     11.72 o 
  -3   8   3       94.31       91.15      6.99 o 
  -2   8   3      180.55      180.58      8.30 o 
  -1   8   3       18.98       10.38      6.10 o 
   0   8   3       31.00       29.18      5.74 o 
   1   8   3       18.66       25.16      5.26 o 
   2   8   3        0.60        4.52      3.36 o 
   3   8   3      643.44      614.56     16.60 o 
   4   8   3      218.56      208.31      9.19 o 
   5   8   3      123.35      114.97     10.48 o 
   6   8   3        4.95        8.00      7.56 o 
   7   8   3       36.32       25.75      5.82 o 
   8   8   3      367.10      377.99     14.31 o 
   9   8   3       18.40       19.47      6.16 o 
  10   8   3        3.39        5.92      6.25 o 
  11   8   3       27.18       24.94      7.21 o 
  12   8   3        4.73       -3.64      6.11 o 
  13   8   3        9.58        7.22      8.61 o 
  14   8   3        1.30      -13.33     13.33 o 
  15   8   3       12.72       21.03     10.66 o 
  16   8   3        4.89        5.05      9.65 o 
  17   8   3        0.07       38.68     17.77 o 
  18   8   3        2.76       20.75     16.56 o 
 -20   9   3        0.00       -6.26     47.21 o 
 -19   9   3        1.12        4.61     17.05 o 
 -18   9   3        5.10        2.35     11.42 o 
 -17   9   3        2.38       22.19     11.71 o 
 -16   9   3       29.70       38.34     11.07 o 
 -15   9   3        8.82       24.62     10.41 o 
 -14   9   3        0.01        2.16      8.96 o 
 -13   9   3        0.71       14.97      7.95 o 
 -12   9   3       34.01       38.54      9.43 o 
 -11   9   3        1.43        5.57      6.38 o 
 -10   9   3       43.08       41.47      7.71 o 
  -9   9   3        6.13        1.38      8.05 o 
  -8   9   3        4.23        7.07      4.74 o 
  -7   9   3        0.20       -3.61      5.34 o 
  -6   9   3       19.94       16.64      5.51 o 
  -5   9   3        7.78        5.16      4.44 o 
  -4   9   3       52.97       50.91      7.34 o 
  -3   9   3      162.33      189.06     11.13 o 
  -2   9   3        0.01       -1.86      3.83 o 
  -1   9   3       12.85       25.34      4.63 o 
   0   9   3       24.10       19.06      8.80 o 
   1   9   3       97.98       98.48      8.37 o 
   2   9   3      439.15      457.47     20.08 o 
   3   9   3      100.18      126.57     10.81 o 
   4   9   3      105.74      116.36     10.56 o 
   5   9   3       88.56       95.11     10.40 o 
   6   9   3        0.78       -1.20      6.83 o 
   7   9   3       47.47       39.95      8.36 o 
   8   9   3       20.08        7.62      8.74 o 
   9   9   3       18.12        1.53      9.26 o 
  10   9   3        5.04       10.90      8.15 o 
  11   9   3       14.88       11.05      9.36 o 
  12   9   3        0.23       -2.61      9.40 o 
  13   9   3       10.68       19.57     14.52 o 
  14   9   3       38.39       32.27     11.32 o 
  15   9   3        6.81       17.20     10.28 o 
  16   9   3        1.61        4.16     14.78 o 
  17   9   3        1.51       13.63     16.69 o 
 -19  10   3        0.26       28.39     62.87 o 
 -18  10   3        3.45       24.47     15.40 o 
 -17  10   3        1.85       12.99     12.63 o 
 -16  10   3        0.01       10.25     11.70 o 
 -15  10   3        9.40        2.34     10.84 o 
 -14  10   3        5.81        7.06     10.06 o 
 -13  10   3        2.32       -4.73      9.26 o 
 -12  10   3        0.16       12.50      9.48 o 
 -11  10   3       26.55       41.15      9.51 o 
 -10  10   3        5.45        2.18      7.69 o 
  -9  10   3        2.66        3.50      7.25 o 
  -8  10   3       25.95       37.83      8.48 o 
  -7  10   3        1.50       -3.84      6.95 o 
  -6  10   3      199.01      216.10     16.97 o 
  -5  10   3        4.39        5.26     11.89 o 
  -4  10   3      276.24      274.16     17.07 o 
  -3  10   3      237.00      255.75     15.55 o 
  -2  10   3       11.93       15.93      7.28 o 
  -1  10   3      154.23      147.50     12.03 o 
   0  10   3        5.45        6.49      5.96 o 
   1  10   3      240.01      212.96     15.24 o 
   2  10   3       84.20       83.82     13.98 o 
   3  10   3       91.38       92.17     10.12 o 
   4  10   3       86.87       79.06      9.95 o 
   5  10   3        3.09        6.81      8.05 o 
   6  10   3       93.56       93.01     10.72 o 
   7  10   3      105.77      109.83     11.69 o 
   8  10   3      101.08      128.56     13.51 o 
   9  10   3       12.50        7.30      8.85 o 
  10  10   3       19.75        1.93      8.11 o 
  11  10   3        4.74       -8.27     12.30 o 
  12  10   3        1.36       -1.99     16.19 o 
  13  10   3       19.99       30.40      9.79 o 
  14  10   3        3.85       14.16     10.35 o 
  15  10   3        0.04       33.09     17.51 o 
  16  10   3        0.07      -17.55     18.82 o 
  17  10   3        0.30      -18.69     20.76 o 
 -18  11   3        9.27      -10.79     19.00 o 
 -17  11   3       12.09       28.11     21.83 o 
 -16  11   3        1.40       -6.88     17.80 o 
 -15  11   3        1.05        4.33     15.23 o 
 -14  11   3        8.16        8.97     10.61 o 
 -13  11   3        5.79        7.05     10.14 o 
 -12  11   3        1.00      -10.28     10.28 o 
 -11  11   3        7.86       18.60      9.29 o 
 -10  11   3      105.13      109.60     12.74 o 
  -9  11   3        9.16       14.26      8.51 o 
  -8  11   3       30.67       27.10      9.26 o 
  -7  11   3        0.12        0.19      6.63 o 
  -6  11   3        0.03        1.73      8.35 o 
  -5  11   3      426.62      440.69     24.61 o 
  -4  11   3      131.27      139.48     17.65 o 
  -3  11   3       25.55       19.83      7.86 o 
  -2  11   3       80.79       85.56     10.53 o 
  -1  11   3        4.22       -4.45      6.21 o 
   0  11   3        7.16        4.69      7.16 o 
   1  11   3       43.98       29.44     13.57 o 
   2  11   3      273.69      292.32     18.60 o 
   3  11   3       17.69        7.26     10.40 o 
   4  11   3       16.90        6.21      7.80 o 
   5  11   3        5.88       -1.92      7.12 o 
   6  11   3       29.91       38.98      9.43 o 
   7  11   3       30.96       44.30      9.73 o 
   8  11   3       33.54       43.97      9.96 o 
   9  11   3       22.75       16.64      9.34 o 
  10  11   3        7.87       15.37     12.38 o 
  11  11   3        8.14        1.89     10.56 o 
  12  11   3        0.39        9.16      9.92 o 
  13  11   3        1.22        4.30     13.06 o 
  14  11   3        0.95       -9.40      9.73 o 
  15  11   3        1.42        8.26     24.14 o 
  16  11   3        0.09       16.92     24.75 o 
 -17  12   3        0.74       19.55     27.81 o 
 -16  12   3        0.03        2.08     17.04 o 
 -15  12   3        5.38       28.85     20.12 o 
 -14  12   3        0.33        0.49     13.77 o 
 -13  12   3        0.09       -8.70     11.43 o 
 -12  12   3        0.86        9.70     10.08 o 
 -11  12   3       20.53        9.81      8.72 o 
 -10  12   3        3.45       15.10     10.55 o 
  -9  12   3       31.24       13.77     10.56 o 
  -8  12   3        2.96        8.79      9.71 o 
  -7  12   3        1.59        6.17      9.03 o 
  -6  12   3       15.89       10.27      9.57 o 
  -5  12   3      195.83      177.73     15.72 o 
  -4  12   3       34.70       40.66     10.38 o 
  -3  12   3       10.42        1.65      8.36 o 
  -2  12   3       25.91       16.19      7.90 o 
  -1  12   3       23.00       12.90      8.05 o 
   0  12   3        1.97       -7.02      7.02 o 
   1  12   3       26.10       20.92      8.88 o 
   2  12   3      123.85      122.05     14.18 o 
   3  12   3       24.62       22.48      9.45 o 
   4  12   3        0.50        9.57      8.98 o 
   5  12   3        3.78       -4.00     13.19 o 
   6  12   3        2.14       12.61      8.97 o 
   7  12   3        6.98        0.00      8.73 o 
   8  12   3        6.38       -6.38     12.01 o 
   9  12   3       19.52       14.28     11.02 o 
  10  12   3        3.06       17.81     10.40 o 
  11  12   3        0.00       14.39     10.54 o 
  12  12   3        5.22        5.84     10.11 o 
  13  12   3        2.71        7.93     14.64 o 
  14  12   3        0.15       35.91     29.37 o 
  15  12   3        0.09       23.52     29.50 o 
 -16  13   3        0.29       67.17     25.92 o 
 -15  13   3        0.00       25.57     22.33 o 
 -14  13   3        8.16        3.60     20.07 o 
 -13  13   3        0.58        8.37     36.23 o 
 -12  13   3        0.61      -10.47     17.70 o 
 -11  13   3        4.78        7.50     16.05 o 
 -10  13   3        0.01       -3.65     15.60 o 
  -9  13   3        7.46       17.61     11.19 o 
  -8  13   3        4.34        6.03     12.25 o 
  -7  13   3        0.69        1.00     11.58 o 
  -6  13   3        7.73        5.08      8.95 o 
  -5  13   3        0.97        4.29      9.67 o 
  -4  13   3        0.26       11.87      9.59 o 
  -3  13   3       28.72       25.52      9.72 o 
  -2  13   3       57.48       56.74     10.82 o 
  -1  13   3        0.27       -5.65      7.82 o 
   0  13   3        1.04        0.63      7.95 o 
   1  13   3       22.62        7.95      9.45 o 
   2  13   3        9.82        4.66     10.88 o 
   3  13   3       23.57       15.49      9.82 o 
   4  13   3       25.56       20.02     10.68 o 
   5  13   3        6.40        6.23     11.47 o 
   6  13   3        2.79       -5.10      9.73 o 
   7  13   3        6.91        5.18     10.29 o 
   8  13   3        0.08       18.72     11.44 o 
   9  13   3        0.27       13.09     16.90 o 
  10  13   3        6.18       12.28     17.72 o 
  11  13   3        0.46       17.98     15.16 o 
  12  13   3        5.46       -0.61     24.36 o 
  13  13   3        0.01       47.22    107.53 o 
 -15  14   3        0.77       25.86     24.73 o 
 -14  14   3        0.75      -11.55     30.77 o 
 -13  14   3        0.49       22.28     23.25 o 
 -12  14   3        1.06       27.28     22.76 o 
 -11  14   3        3.01       15.91     20.37 o 
 -10  14   3        0.32        4.64     16.08 o 
  -9  14   3        1.55        5.67     15.10 o 
  -8  14   3        1.66       12.08     12.98 o 
  -7  14   3       14.72       29.64     14.21 o 
  -6  14   3       14.02       18.08     13.64 o 
  -5  14   3       14.53       10.62     10.83 o 
  -4  14   3       20.68       12.07     10.18 o 
  -3  14   3       44.56       34.45     10.77 o 
  -2  14   3        0.00        4.60      9.49 o 
  -1  14   3        0.45        5.14      8.89 o 
   0  14   3        0.04        7.25     10.00 o 
   1  14   3        9.26       12.32      9.66 o 
   2  14   3        7.29        6.53     10.01 o 
   3  14   3        2.57        5.76     10.98 o 
   4  14   3        0.94       -6.80     11.40 o 
   5  14   3        6.15       24.19     11.10 o 
   6  14   3        0.01        9.20     11.13 o 
   7  14   3        8.98        6.35     11.23 o 
   8  14   3        0.30        4.19     16.84 o 
   9  14   3        0.02       -5.03     10.26 o 
  10  14   3        2.76        2.44     12.45 o 
  11  14   3        3.75        7.47     18.04 o 
  12  14   3        0.69       40.58     86.66 o 
  13  14   3        1.02        2.89     57.44 o 
 -14  15   3        0.08      -16.57     22.79 o 
 -13  15   3        0.76       -0.22     21.73 o 
 -12  15   3        0.07       -1.94     27.41 o 
 -11  15   3        0.59       27.23     23.99 o 
 -10  15   3        0.12        5.11     17.02 o 
  -9  15   3        0.05       -7.11     15.87 o 
  -8  15   3        0.90      -14.96     14.96 o 
  -7  15   3        0.00       10.53     15.48 o 
  -6  15   3        4.36      -16.07     16.07 o 
  -5  15   3       35.74       25.30     15.24 o 
  -4  15   3        5.25       23.51     15.69 o 
  -3  15   3        0.60       -8.82     16.72 o 
  -2  15   3        0.81        0.70     12.14 o 
  -1  15   3        0.03       -7.07     21.69 o 
   0  15   3        5.98        4.81     11.77 o 
   1  15   3        1.22       11.63     15.02 o 
   2  15   3        0.49       13.55     12.88 o 
   3  15   3        0.05       -1.12     11.54 o 
   4  15   3        0.49       36.49     14.27 o 
   5  15   3        0.23       -1.64     11.82 o 
   6  15   3        5.82       18.35     14.25 o 
   7  15   3        1.06       20.35     12.66 o 
   8  15   3        8.83       43.41     20.13 o 
   9  15   3        0.13       33.93     23.86 o 
  10  15   3        3.38       -2.90     50.85 o 
  11  15   3        0.18       10.52     47.98 o 
 -12  16   3        2.20        6.33     34.03 o 
 -11  16   3        0.86       10.57     20.60 o 
 -10  16   3        0.00       -6.56     17.72 o 
  -9  16   3        0.96        0.00     17.00 o 
  -8  16   3        0.11        0.05     20.41 o 
  -7  16   3        0.31        9.36     24.58 o 
  -6  16   3       17.33       20.30     21.96 o 
  -5  16   3        5.37       -9.01     23.13 o 
  -4  16   3        1.20       20.20     19.48 o 
  -3  16   3        0.21        0.98     22.72 o 
  -2  16   3        1.24       34.80     20.21 o 
  -1  16   3        0.33       28.48     19.65 o 
   0  16   3        7.20        7.88     18.06 o 
   1  16   3       18.96       16.18     18.25 o 
   2  16   3        2.96       12.61     18.49 o 
   3  16   3        1.44        4.82     13.61 o 
   4  16   3       24.81       46.90     17.40 o 
   5  16   3        1.42       11.62     17.46 o 
   6  16   3        0.29        4.88     15.01 o 
   7  16   3        6.93       15.84     26.09 o 
   8  16   3        8.58       21.48     37.40 o 
   9  16   3        0.93       39.25     44.48 o 
 -10  17   3        5.69       31.78     43.06 o 
  -9  17   3        0.15       -5.67     24.36 o 
  -8  17   3        0.89       11.08     24.17 o 
  -7  17   3        0.04        4.42     22.33 o 
  -6  17   3        0.00       -3.69     20.78 o 
  -5  17   3        2.09      -10.96     19.09 o 
  -4  17   3        0.02        3.32     25.45 o 
  -3  17   3        0.68      -12.89     17.35 o 
  -2  17   3        1.12       -9.89     17.99 o 
  -1  17   3        1.69       -6.35     24.95 o 
   0  17   3        0.76        6.99     23.60 o 
   1  17   3        0.03        9.18     18.97 o 
   2  17   3        1.30       31.76     22.13 o 
   3  17   3        4.63       47.86     20.40 o 
   4  17   3       15.55       33.19     21.74 o 
   5  17   3        3.21       28.01     29.63 o 
   6  17   3        0.03       -1.19     37.10 o 
   7  17   3        1.37       22.43     76.99 o 
  -6  18   3        1.01       21.03     21.52 o 
  -5  18   3        0.06        0.22     21.87 o 
  -4  18   3        0.03        6.38     20.32 o 
  -3  18   3        1.76        1.75     20.20 o 
  -2  18   3        1.25       -9.46     22.70 o 
  -1  18   3        1.12       19.72     23.00 o 
   0  18   3        0.00        1.49     35.53 o 
   1  18   3        0.91       33.26     22.57 o 
   2  18   3        0.03        3.48     24.75 o 
   3  18   3        3.53        0.63     24.44 o 
   4  18   3        0.00       25.31     33.35 o 
 -22   0   4        0.77       38.99     27.56 o 
 -21   0   4        0.42       24.26     25.29 o 
 -20   0   4        1.46       26.63     31.19 o 
 -19   0   4        8.71        8.06     14.81 o 
 -18   0   4        6.32      -10.31     13.27 o 
 -17   0   4        0.55       -1.18     11.01 o 
 -16   0   4        6.15       13.34     11.31 o 
 -15   0   4       51.41       26.87     18.81 o 
 -14   0   4      233.76      206.92     23.86 o 
 -13   0   4       16.61       30.31     10.98 o 
 -12   0   4       40.08       27.27     12.12 o 
 -11   0   4        0.23        1.18      9.05 o 
 -10   0   4     1318.01     1265.32     35.19 o 
  -9   0   4       11.48       11.31      8.05 o 
  -8   0   4     1980.77     2125.42     43.31 o 
  -7   0   4      272.96      271.78      9.84 o 
  -6   0   4     1133.40     1037.60     19.23 o 
  -5   0   4        9.20       15.03      5.65 o 
  -4   0   4     4850.29     4960.91     57.82 o 
  -3   0   4      149.36      176.15      9.74 o 
  -2   0   4     2711.34     3018.90     34.39 o 
  -1   0   4     1365.41     1461.88     25.40 o 
   0   0   4     2438.53     2524.51     34.89 o 
   1   0   4      182.98      207.24     13.56 o 
   2   0   4     1084.19     1136.68     20.94 o 
   3   0   4      348.16      346.48     15.62 o 
   4   0   4      303.30      278.88     15.20 o 
   5   0   4      778.07      682.51     21.93 o 
   6   0   4      126.81      121.87     12.58 o 
   7   0   4       47.04       37.92     11.28 o 
   8   0   4       21.37       22.39      6.96 o 
   9   0   4      225.05      232.26     15.64 o 
  10   0   4      103.85      111.66     17.19 o 
  11   0   4       24.95       10.74      6.98 o 
  12   0   4       67.48       74.05     10.87 o 
  13   0   4        0.44       11.24      7.57 o 
  14   0   4        9.00       10.58      9.82 o 
  15   0   4       22.89       38.97     12.51 o 
  16   0   4       15.84       21.69     11.70 o 
  17   0   4        1.49        5.46     11.31 o 
  18   0   4        0.05        6.86     14.71 o 
  19   0   4        0.24       11.44     16.12 o 
 -22   1   4        0.07       11.88     18.62 o 
 -21   1   4        2.43       34.55     27.46 o 
 -20   1   4       13.14       14.56     13.86 o 
 -19   1   4        0.23        2.20     13.02 o 
 -18   1   4        3.31       17.58      9.62 o 
 -17   1   4       13.05       10.11      9.22 o 
 -16   1   4       52.33       27.98      9.53 o 
 -15   1   4       33.22       40.08      9.87 o 
 -14   1   4      146.57      147.70     13.57 o 
 -13   1   4       24.30       41.64      8.76 o 
 -12   1   4       16.64        9.52      7.17 o 
 -11   1   4       56.30       66.18      8.35 o 
 -10   1   4      156.69      165.61     11.28 o 
  -9   1   4       44.50       35.65      7.88 o 
  -8   1   4     2927.10     2955.39     31.60 o 
  -7   1   4        7.78       13.74      3.81 o 
  -6   1   4        0.09        1.93      3.15 o 
  -5   1   4      104.08      106.08      5.82 o 
  -4   1   4     3405.37     3278.74     29.19 o 
  -3   1   4     1597.10     1507.71     20.40 o 
  -2   1   4     3229.98     3100.50     23.82 o 
  -1   1   4     4462.76     4572.85     33.33 o 
   0   1   4       13.80       14.63      3.43 o 
   1   1   4       31.60       33.68      4.44 o 
   2   1   4      291.31      260.65      9.58 o 
   3   1   4       11.05       12.81      4.01 o 
   4   1   4     3147.37     3132.58     31.23 o 
   5   1   4      478.57      490.09     14.03 o 
   6   1   4      227.44      238.10     11.13 o 
   7   1   4       98.35       80.82     10.00 o 
   8   1   4      146.93      154.65      9.44 o 
   9   1   4       47.31       40.29      5.90 o 
  10   1   4      121.88      132.27     13.95 o 
  11   1   4      192.70      190.38     16.14 o 
  12   1   4       11.25       10.87      6.22 o 
  13   1   4       57.96       50.70      9.93 o 
  14   1   4       20.46       26.67      6.58 o 
  15   1   4        3.99       11.35      6.82 o 
  16   1   4        1.31       14.29      7.53 o 
  17   1   4       24.52       20.11      9.02 o 
  18   1   4        3.11       -9.07      9.07 o 
  19   1   4        4.51       16.92     18.08 o 
 -22   2   4        1.58       27.44     19.17 o 
 -21   2   4        2.57       36.92     25.30 o 
 -20   2   4        5.73        6.52     19.80 o 
 -19   2   4        8.50        1.13     12.54 o 
 -18   2   4        0.97       13.83     11.25 o 
 -17   2   4        4.64        5.87      7.83 o 
 -16   2   4       21.19        2.22      7.39 o 
 -15   2   4       96.64       85.25     13.98 o 
 -14   2   4        0.22        3.31      6.58 o 
 -13   2   4      310.08      299.19     31.10 o 
 -12   2   4       28.39       26.31      9.12 o 
 -11   2   4        0.27        4.84      4.95 o 
 -10   2   4      247.03      245.53     13.40 o 
  -9   2   4     2293.63     2215.90     28.82 o 
  -8   2   4       14.29        5.33      3.73 o 
  -7   2   4      727.22      765.46     17.32 o 
  -6   2   4       75.80       67.73      5.78 o 
  -5   2   4      867.77      828.11     14.61 o 
  -4   2   4        3.63        2.52      2.74 o 
  -3   2   4       94.14      112.25      7.65 o 
  -2   2   4     2208.59     2145.92     20.19 o 
  -1   2   4     1496.55     1491.27     17.93 o 
   0   2   4       83.78       82.55      5.06 o 
   1   2   4      155.10      151.63      6.29 o 
   2   2   4      458.42      500.73     10.08 o 
   3   2   4      781.88      850.38     13.05 o 
   4   2   4       18.09       24.46      4.90 o 
   5   2   4       75.37       94.24      6.84 o 
   6   2   4      100.12       82.66      6.07 o 
   7   2   4       14.81       21.27      4.73 o 
   8   2   4       89.25       92.49     10.07 o 
   9   2   4        9.97       17.71      5.06 o 
  10   2   4        0.63       -4.13      4.13 o 
  11   2   4        5.27        1.21      6.40 o 
  12   2   4       51.54       47.54      7.02 o 
  13   2   4       11.68       13.64      5.88 o 
  14   2   4       52.88       40.99      7.87 o 
  15   2   4        0.80       -3.46      6.06 o 
  16   2   4        3.59       -3.41      6.72 o 
  17   2   4        1.20        0.44      8.06 o 
  18   2   4        6.17        8.69     11.18 o 
  19   2   4        2.50        0.26     12.62 o 
 -22   3   4        0.51       24.37     26.52 o 
 -21   3   4        1.02       43.63     30.93 o 
 -20   3   4        0.85       20.31     13.93 o 
 -19   3   4        4.29        6.18     10.15 o 
 -18   3   4        0.74        7.62      7.56 o 
 -17   3   4        0.00       -1.69      6.83 o 
 -16   3   4       61.69       64.94     10.84 o 
 -15   3   4        3.18        5.72      8.12 o 
 -14   3   4        0.01        0.80      5.89 o 
 -13   3   4       89.50       88.36     10.78 o 
 -12   3   4       98.81       88.64     10.12 o 
 -11   3   4       20.97       23.25      6.74 o 
 -10   3   4      126.18      125.00      9.66 o 
  -9   3   4      386.17      417.46     11.51 o 
  -8   3   4      114.38      144.43      7.73 o 
  -7   3   4      534.48      582.73     12.49 o 
  -6   3   4        0.77        2.42      3.35 o 
  -5   3   4      641.37      620.13     12.33 o 
  -4   3   4      156.49      166.74      7.69 o 
  -3   3   4      332.11      386.92     11.31 o 
  -2   3   4      650.43      710.86     10.83 o 
  -1   3   4      202.83      245.91      6.31 o 
   0   3   4      367.54      365.84      8.04 o 
   1   3   4      291.30      296.61      9.83 o 
   2   3   4      120.22      141.44      6.27 o 
   3   3   4       67.00       59.47      4.77 o 
   4   3   4       43.21       37.70      4.08 o 
   5   3   4      237.69      254.23      7.89 o 
   6   3   4       12.71        9.76      3.85 o 
   7   3   4       11.94       13.13      4.06 o 
   8   3   4      255.09      279.61     11.44 o 
   9   3   4       16.03        7.06      4.65 o 
  10   3   4       84.35       84.02      8.19 o 
  11   3   4        1.16       -4.55      4.55 o 
  12   3   4       10.92       20.50      5.83 o 
  13   3   4       12.26        8.50      6.02 o 
  14   3   4        0.00        8.43      6.00 o 
  15   3   4        8.96        4.21      6.35 o 
  16   3   4        0.79       -0.41      7.88 o 
  17   3   4        3.41        6.25      9.16 o 
  18   3   4        0.91       -0.98      9.92 o 
  19   3   4        0.77       12.26     21.13 o 
 -22   4   4        2.61       -6.31     21.94 o 
 -21   4   4        4.65      170.09     64.03 o 
 -20   4   4        0.55       12.00      8.82 o 
 -19   4   4        0.38       10.11      7.45 o 
 -18   4   4        9.10        7.22      7.42 o 
 -17   4   4        3.44        3.55      7.45 o 
 -16   4   4        0.27        0.17      6.65 o 
 -15   4   4       16.06        8.06      6.86 o 
 -14   4   4       67.17       48.10     11.28 o 
 -13   4   4       15.30       13.89      6.97 o 
 -12   4   4      237.47      257.52     14.62 o 
 -11   4   4        9.51       -3.89      5.61 o 
 -10   4   4      109.48      118.88      8.57 o 
  -9   4   4      106.42      108.83      8.00 o 
  -8   4   4        1.35        0.50      3.65 o 
  -7   4   4       15.09       23.80      4.75 o 
  -6   4   4       87.03       82.34      6.17 o 
  -5   4   4      107.44      120.43      6.63 o 
  -4   4   4        4.44        3.37      3.29 o 
  -3   4   4     1913.50     1824.52     21.86 o 
  -2   4   4      216.01      202.19      8.07 o 
  -1   4   4      308.92      314.14      7.00 o 
   0   4   4        3.58       -1.61      1.61 o 
   1   4   4      774.12      721.72      9.05 o 
   2   4   4      860.68      908.15     12.77 o 
   3   4   4        4.29        4.52      3.47 o 
   4   4   4       79.33       87.34      6.91 o 
   5   4   4        9.52        8.75      3.63 o 
   6   4   4        3.55        2.43      3.50 o 
   7   4   4      530.64      505.03     12.54 o 
   8   4   4        0.49       -0.58      3.87 o 
   9   4   4       57.09       47.99      6.97 o 
  10   4   4       85.66       81.18      8.20 o 
  11   4   4      255.10      279.93     14.35 o 
  12   4   4       21.62       18.33      6.25 o 
  13   4   4       21.62       19.33      7.50 o 
  14   4   4        7.99       10.05      8.12 o 
  15   4   4       16.71       14.39      7.72 o 
  16   4   4        0.00       18.31      9.35 o 
  17   4   4        0.56       18.79     11.12 o 
  18   4   4        0.00        5.02     15.07 o 
  19   4   4        3.10       20.57     13.98 o 
 -22   5   4        2.07       -2.93     21.99 o 
 -21   5   4        0.43       18.67     86.58 o 
 -20   5   4        2.44       16.06     11.84 o 
 -19   5   4       18.14       30.31     17.89 o 
 -18   5   4        5.76        6.20     12.29 o 
 -17   5   4       26.97       28.33     12.06 o 
 -16   5   4       43.25       21.58      9.00 o 
 -15   5   4        0.01        2.57      7.63 o 
 -14   5   4        1.70        1.76      5.96 o 
 -13   5   4       32.80       31.62      6.90 o 
 -12   5   4        0.32        7.89      6.68 o 
 -11   5   4      213.42      234.69     13.62 o 
 -10   5   4       11.28        8.02      5.18 o 
  -9   5   4      103.36      118.89      9.83 o 
  -8   5   4        2.28        5.12      4.30 o 
  -7   5   4      390.52      420.21     12.16 o 
  -6   5   4        1.30        0.95      4.36 o 
  -5   5   4       55.93       66.97      7.82 o 
  -4   5   4        1.45        2.43      3.01 o 
  -3   5   4     1503.81     1523.65     17.85 o 
  -2   5   4     1887.25     1839.99     19.19 o 
  -1   5   4      146.08      160.83      7.53 o 
   0   5   4        9.07        4.30      3.32 o 
   1   5   4       63.81       63.82      5.05 o 
   2   5   4      239.99      230.14     12.54 o 
   3   5   4       29.52       21.05      2.89 o 
   4   5   4     1873.87     1920.05     21.32 o 
   5   5   4      116.40      131.71      6.99 o 
   6   5   4      114.84      101.44      6.75 o 
   7   5   4       32.04       37.19      5.54 o 
   8   5   4      144.44      134.63     11.75 o 
   9   5   4       31.57       28.39      6.74 o 
  10   5   4      173.37      164.33     11.09 o 
  11   5   4       54.96       50.49      7.82 o 
  12   5   4       10.10       10.51      5.78 o 
  13   5   4        1.28       -6.63      6.66 o 
  14   5   4        9.50       13.83      7.30 o 
  15   5   4        1.34        7.35      7.72 o 
  16   5   4       21.00       19.31      9.81 o 
  17   5   4        0.13       -3.22     10.36 o 
  18   5   4        0.05        5.39     15.27 o 
 -21   6   4        0.60       23.07     67.50 o 
 -20   6   4        0.06       23.73     25.48 o 
 -19   6   4        6.64        9.78     12.53 o 
 -18   6   4       30.57       38.83     10.33 o 
 -17   6   4        0.94        3.41      8.56 o 
 -16   6   4        9.57       33.15      9.58 o 
 -15   6   4       29.53       21.92      9.58 o 
 -14   6   4        3.75       -4.75      6.40 o 
 -13   6   4       84.01       72.62     10.35 o 
 -12   6   4       65.18       70.92     10.21 o 
 -11   6   4       10.29       12.91      6.17 o 
 -10   6   4       21.13       19.24      6.23 o 
  -9   6   4      100.90       96.35      9.74 o 
  -8   6   4       11.52        2.15      5.08 o 
  -7   6   4      401.45      430.73     15.35 o 
  -6   6   4      466.20      478.54     11.51 o 
  -5   6   4        1.46        1.87      4.24 o 
  -4   6   4       12.00        6.55      3.66 o 
  -3   6   4     1189.38     1155.13     21.31 o 
  -2   6   4       19.74       17.95      3.44 o 
  -1   6   4      785.22      769.42     14.06 o 
   0   6   4      542.19      535.62     12.40 o 
   1   6   4       57.03       50.04      5.61 o 
   2   6   4      263.73      264.32     15.04 o 
   3   6   4      243.20      251.42     12.57 o 
   4   6   4      188.24      204.60     11.78 o 
   5   6   4      255.56      262.15      8.88 o 
   6   6   4      275.29      292.47     10.88 o 
   7   6   4       52.21       50.61      6.33 o 
   8   6   4       17.21       13.98      9.84 o 
   9   6   4      103.20      106.38     10.63 o 
  10   6   4       43.92       41.08      7.91 o 
  11   6   4        0.46       -4.93      6.91 o 
  12   6   4       45.21       34.68      8.23 o 
  13   6   4        0.00        3.12      6.59 o 
  14   6   4        8.15        9.35      7.46 o 
  15   6   4        9.24       22.85      9.29 o 
  16   6   4        4.76        8.71      8.13 o 
  17   6   4        0.32       -5.56     13.17 o 
  18   6   4        2.04       14.26     17.71 o 
 -21   7   4        2.39       43.77     54.82 o 
 -20   7   4        2.09        7.70     15.77 o 
 -19   7   4        0.73        8.51      9.92 o 
 -18   7   4        0.21        4.74      8.73 o 
 -17   7   4        0.51       -6.10      8.20 o 
 -16   7   4       25.66       16.29     11.24 o 
 -15   7   4       12.22       13.32      8.61 o 
 -14   7   4       14.56       13.46      9.19 o 
 -13   7   4       23.72       32.99      8.48 o 
 -12   7   4       14.94       12.98      7.51 o 
 -11   7   4      112.70      117.68     10.80 o 
 -10   7   4       92.17       99.82      9.16 o 
  -9   7   4       21.27       11.42      6.35 o 
  -8   7   4       25.37       34.10      6.56 o 
  -7   7   4        0.79       -2.75      7.46 o 
  -6   7   4       39.38       30.68      5.01 o 
  -5   7   4      143.75      135.00      7.50 o 
  -4   7   4       45.36       49.24      5.64 o 
  -3   7   4      137.05      143.21      8.37 o 
  -2   7   4       35.73       52.54      4.47 o 
  -1   7   4      473.43      471.36     11.52 o 
   0   7   4      345.67      346.18     12.16 o 
   1   7   4       82.76       67.01      7.19 o 
   2   7   4        4.57        0.65      3.52 o 
   3   7   4        0.00        4.73      3.77 o 
   4   7   4       10.44        2.41      3.86 o 
   5   7   4      178.80      169.90     11.23 o 
   6   7   4      102.29       91.54      8.03 o 
   7   7   4      552.10      577.47     17.07 o 
   8   7   4      158.65      129.41     10.43 o 
   9   7   4       37.11       37.89      7.35 o 
  10   7   4        0.99        5.35      8.60 o 
  11   7   4       56.70       80.08     12.57 o 
  12   7   4       18.14       22.44      8.32 o 
  13   7   4       30.59       25.14      9.77 o 
  14   7   4        8.18       21.12      9.38 o 
  15   7   4        0.60       -5.14      9.48 o 
  16   7   4        0.85        2.55      9.26 o 
  17   7   4        5.40        9.20     15.81 o 
  18   7   4        0.00      -18.14     18.14 o 
 -20   8   4        0.41        6.58     18.19 o 
 -19   8   4        1.57        4.53      9.86 o 
 -18   8   4        1.85       12.57     11.12 o 
 -17   8   4        6.17       10.88      9.28 o 
 -16   8   4       19.55       17.44     11.36 o 
 -15   8   4        4.60       15.44      9.01 o 
 -14   8   4        4.93        4.76      8.08 o 
 -13   8   4        7.16       16.30      8.10 o 
 -12   8   4       13.54        1.23      7.00 o 
 -11   8   4        4.95       12.02      6.97 o 
 -10   8   4       75.20       79.38      8.72 o 
  -9   8   4       47.24       44.19      7.08 o 
  -8   8   4       12.66       27.65      9.14 o 
  -7   8   4       53.62       45.68      9.03 o 
  -6   8   4      166.97      169.79      9.15 o 
  -5   8   4      137.58      143.57      7.97 o 
  -4   8   4      260.63      246.90     10.66 o 
  -3   8   4      536.10      561.95     17.30 o 
  -2   8   4       28.01       29.99      4.61 o 
  -1   8   4       84.42       80.84      9.26 o 
   0   8   4       77.75       82.62      8.33 o 
   1   8   4      215.29      230.98     14.77 o 
   2   8   4      474.13      478.18     20.86 o 
   3   8   4        1.69        5.57      5.17 o 
   4   8   4       63.74       75.05     11.61 o 
   5   8   4        1.61       -1.15      5.55 o 
   6   8   4      486.43      514.93     18.29 o 
   7   8   4        0.03       -0.95      7.20 o 
   8   8   4        1.43        5.60      9.62 o 
   9   8   4       57.05       75.70     12.14 o 
  10   8   4       14.52        2.74      7.70 o 
  11   8   4        0.94        0.22      8.21 o 
  12   8   4       35.88       37.82     10.92 o 
  13   8   4       18.34       20.37      8.76 o 
  14   8   4       14.17       16.01      9.52 o 
  15   8   4        0.41        5.75     10.05 o 
  16   8   4        5.41        4.44     17.07 o 
  17   8   4        0.93       22.05     17.65 o 
 -20   9   4        0.58       13.11     18.26 o 
 -19   9   4        0.27       18.45     25.16 o 
 -18   9   4        4.40       21.67     12.36 o 
 -17   9   4        3.77       11.66     12.12 o 
 -16   9   4        0.44        5.30     10.87 o 
 -15   9   4        1.12       12.58     10.04 o 
 -14   9   4       25.04       22.58     11.43 o 
 -13   9   4        0.21       -8.41      9.31 o 
 -12   9   4       16.57       11.57      9.09 o 
 -11   9   4       26.59       29.26      9.69 o 
 -10   9   4        2.53       -6.41      6.41 o 
  -9   9   4        0.01        4.15      8.01 o 
  -8   9   4        0.01       -5.88      5.88 o 
  -7   9   4      192.96      202.33     13.11 o 
  -6   9   4      642.65      649.71     19.27 o 
  -5   9   4      167.00      157.53     11.08 o 
  -4   9   4      187.38      202.16     10.38 o 
  -3   9   4      162.52      160.13     12.39 o 
  -2   9   4      139.55      159.03     12.43 o 
  -1   9   4       23.81       23.73      7.37 o 
   0   9   4        7.36        3.50      6.40 o 
   1   9   4      515.44      520.87     20.88 o 
   2   9   4        6.29        0.86      6.65 o 
   3   9   4      105.75      125.54     10.88 o 
   4   9   4       28.02       22.02      7.33 o 
   5   9   4      228.95      244.79     14.07 o 
   6   9   4       65.44       57.96      9.55 o 
   7   9   4       22.79        7.62      9.80 o 
   8   9   4      133.32      131.99     13.61 o 
   9   9   4       81.60       60.03     18.29 o 
  10   9   4       11.49        8.18     16.56 o 
  11   9   4        3.68       -4.02      8.46 o 
  12   9   4        7.56        6.02      9.04 o 
  13   9   4        9.20       10.87      8.92 o 
  14   9   4        0.43       -3.15      8.15 o 
  15   9   4        1.96        3.92     15.34 o 
  16   9   4        0.01        8.80     14.77 o 
 -19  10   4        2.25       25.63     17.89 o 
 -18  10   4        0.57       16.07     12.47 o 
 -17  10   4        0.38        8.67     17.01 o 
 -16  10   4        0.01       -1.64     16.45 o 
 -15  10   4        0.15       10.70     11.25 o 
 -14  10   4        9.06       22.24     10.98 o 
 -13  10   4       12.67       15.54     15.71 o 
 -12  10   4        3.20        0.52     11.53 o 
 -11  10   4        2.60        5.53     12.83 o 
 -10  10   4       16.10       19.51      8.34 o 
  -9  10   4        5.66       14.59     12.11 o 
  -8  10   4        5.60        0.58      7.23 o 
  -7  10   4       19.05        2.73      6.71 o 
  -6  10   4       14.16       11.83      9.35 o 
  -5  10   4      267.74      306.83     18.48 o 
  -4  10   4      113.60       95.17     11.04 o 
  -3  10   4      103.50       95.87     13.95 o 
  -2  10   4      358.48      358.88     17.23 o 
  -1  10   4       59.81       68.34      9.96 o 
   0  10   4        2.05       -6.45      6.45 o 
   1  10   4       84.37       73.38     11.69 o 
   2  10   4       66.26       38.99      9.32 o 
   3  10   4       10.37       10.03      8.23 o 
   4  10   4       67.08       75.33     12.03 o 
   5  10   4       16.56       18.43      7.60 o 
   6  10   4        3.77       14.01      7.46 o 
   7  10   4       36.14       24.27      8.51 o 
   8  10   4       16.21        0.01      7.24 o 
   9  10   4       31.53       33.40      9.64 o 
  10  10   4        0.94        5.73      8.48 o 
  11  10   4        0.00       11.74      9.25 o 
  12  10   4        1.13        3.93      9.46 o 
  13  10   4        0.18        8.76      9.56 o 
  14  10   4        3.88       18.01     16.45 o 
  15  10   4        0.06       -6.74     16.47 o 
  16  10   4        0.14        0.53     16.69 o 
 -18  11   4        0.60       23.90     33.52 o 
 -17  11   4        0.00       -1.04     12.30 o 
 -16  11   4        6.56       31.22     16.37 o 
 -15  11   4        1.29        6.53     12.14 o 
 -14  11   4        0.06        9.10     10.79 o 
 -13  11   4        8.79        2.90     17.25 o 
 -12  11   4        0.09       -2.71      8.55 o 
 -11  11   4       24.14       10.01      9.41 o 
 -10  11   4       25.35       39.70     12.59 o 
  -9  11   4       16.55       18.02     10.49 o 
  -8  11   4       14.92       14.12     10.43 o 
  -7  11   4       37.78       26.21     10.43 o 
  -6  11   4        0.11        9.40      8.17 o 
  -5  11   4        2.72       10.02      8.23 o 
  -4  11   4        9.53        1.72     10.74 o 
  -3  11   4       12.20        6.89      7.34 o 
  -2  11   4        5.02        8.90      7.77 o 
  -1  11   4       29.91       17.39      8.40 o 
   0  11   4       89.50       75.51     10.46 o 
   1  11   4       90.51       83.26     12.17 o 
   2  11   4        0.09        2.35      7.04 o 
   3  11   4       14.51        8.51      8.57 o 
   4  11   4       33.81        6.83      8.63 o 
   5  11   4        4.90        1.17      8.16 o 
   6  11   4       13.97       14.72     15.67 o 
   7  11   4        0.00        0.37      9.12 o 
   8  11   4        0.44        7.49     10.95 o 
   9  11   4        4.48       -1.85     12.68 o 
  10  11   4        0.10       10.13      9.66 o 
  11  11   4        2.70        2.66     10.07 o 
  12  11   4        0.74       -5.82      9.52 o 
  13  11   4        3.92       16.83      9.68 o 
  14  11   4        0.08        7.63     15.96 o 
  15  11   4        0.13        8.25     24.68 o 
 -17  12   4        0.59       39.22     26.18 o 
 -16  12   4        0.11       -1.42     20.94 o 
 -15  12   4        4.00       14.03     19.86 o 
 -14  12   4        3.21        7.16     16.22 o 
 -13  12   4        2.73       -5.19     14.39 o 
 -12  12   4        1.35      -12.85     12.85 o 
 -11  12   4        2.01      -11.65     11.65 o 
 -10  12   4        4.68        5.76      9.82 o 
  -9  12   4       19.12       15.63     11.68 o 
  -8  12   4        3.41        0.64     11.83 o 
  -7  12   4        2.36       11.65     15.02 o 
  -6  12   4       48.43       31.36     10.85 o 
  -5  12   4       20.09       16.92     10.14 o 
  -4  12   4        7.94        2.09      8.72 o 
  -3  12   4        1.71       12.77      7.84 o 
  -2  12   4        0.34        1.52      7.67 o 
  -1  12   4       18.24       31.84      8.68 o 
   0  12   4        8.61        2.62      7.51 o 
   1  12   4        0.09       14.47      8.87 o 
   2  12   4        0.98       -5.23      8.45 o 
   3  12   4       13.66        4.69      9.19 o 
   4  12   4        9.40       11.22      9.15 o 
   5  12   4        1.55       -2.95      9.52 o 
   6  12   4        0.08       16.60     16.90 o 
   7  12   4       14.95       23.99     10.75 o 
   8  12   4       12.09       20.89     12.15 o 
   9  12   4        0.07        4.42     10.73 o 
  10  12   4       12.78        9.50     20.75 o 
  11  12   4        4.66       24.87     12.23 o 
  12  12   4        0.00       12.25     21.91 o 
  13  12   4        0.05       20.53     89.01 o 
  14  12   4        6.14      -46.31     46.31 o 
 -16  13   4        0.01       10.33     33.46 o 
 -15  13   4        0.07       -2.19     21.53 o 
 -14  13   4        1.60        0.19     21.06 o 
 -13  13   4        1.59       -5.56     20.25 o 
 -12  13   4        6.18        6.29     33.81 o 
 -11  13   4        0.12      -10.08     15.60 o 
 -10  13   4        0.57        0.09     11.12 o 
  -9  13   4        1.81       -7.47     10.29 o 
  -8  13   4       11.80       23.76     10.86 o 
  -7  13   4        0.60       15.92     10.34 o 
  -6  13   4       43.83       33.59     12.14 o 
  -5  13   4      108.81      104.73     14.43 o 
  -4  13   4       38.40       27.26     10.25 o 
  -3  13   4        0.00       11.69      9.14 o 
  -2  13   4       47.49       52.44     11.49 o 
  -1  13   4        1.82        4.35      8.65 o 
   0  13   4       28.50       32.23     10.84 o 
   1  13   4       11.99        6.51      9.22 o 
   2  13   4       15.10       19.65     10.75 o 
   3  13   4        3.52       10.81     14.65 o 
   4  13   4       16.67        5.91      9.82 o 
   5  13   4        5.99       -8.72     16.28 o 
   6  13   4        1.96       24.72     17.70 o 
   7  13   4       34.33       37.26     19.80 o 
   8  13   4       87.70       73.65     15.62 o 
   9  13   4        9.92       33.29     18.36 o 
  10  13   4        4.34       15.68     11.92 o 
  11  13   4        0.00       11.13     15.90 o 
  12  13   4        1.28       43.42     30.67 o 
  13  13   4        2.47       48.83     52.11 o 
 -15  14   4        0.21        8.93     27.43 o 
 -14  14   4        0.05        9.20     22.48 o 
 -13  14   4        4.57       14.30     22.59 o 
 -12  14   4        0.01      -16.97     23.29 o 
 -11  14   4        0.15       16.69     19.00 o 
 -10  14   4        4.55       24.00     17.31 o 
  -9  14   4        1.52        5.88     13.74 o 
  -8  14   4        0.81        5.46     12.25 o 
  -7  14   4        0.00       19.94     12.47 o 
  -6  14   4        9.29        7.11     10.62 o 
  -5  14   4       14.48        6.90     10.90 o 
  -4  14   4        8.76       15.39     11.46 o 
  -3  14   4       16.06       18.41     10.99 o 
  -2  14   4       18.12       11.36      9.27 o 
  -1  14   4        7.36       13.39      9.46 o 
   0  14   4       16.21       21.25     11.64 o 
   1  14   4        2.10        7.92      9.75 o 
   2  14   4        4.02        9.60      9.39 o 
   3  14   4        3.44        8.13      9.98 o 
   4  14   4        3.94       11.71     14.36 o 
   5  14   4        5.36      -14.55     14.55 o 
   6  14   4        6.23       14.78     12.28 o 
   7  14   4        8.62       25.63     12.26 o 
   8  14   4        0.52       20.88     12.61 o 
   9  14   4        2.13        6.81     13.58 o 
  10  14   4        0.01        5.01     29.23 o 
  11  14   4        0.15       41.31     83.10 o 
  12  14   4        1.91       62.01     92.22 o 
 -13  15   4        0.50       -6.92     37.85 o 
 -12  15   4        0.70        8.01     23.17 o 
 -11  15   4        0.46       -4.58     23.37 o 
 -10  15   4        0.68        9.02     21.07 o 
  -9  15   4        0.90        2.74     16.61 o 
  -8  15   4        0.00      -23.01     23.01 o 
  -7  15   4        3.13       -3.42     13.96 o 
  -6  15   4        3.02        4.83     17.18 o 
  -5  15   4       10.56       14.95     12.37 o 
  -4  15   4        0.46        6.50     11.02 o 
  -3  15   4        1.47        1.44     11.23 o 
  -2  15   4        0.17       -5.88     15.28 o 
  -1  15   4        0.02       12.91     13.16 o 
   0  15   4       10.15        2.71     10.31 o 
   1  15   4        2.75       19.16     11.58 o 
   2  15   4        1.39        3.00     15.55 o 
   3  15   4        0.32        2.87     10.66 o 
   4  15   4        0.04       12.99     11.10 o 
   5  15   4        1.57        0.79     13.71 o 
   6  15   4        1.60       18.55     17.68 o 
   7  15   4        0.28        7.92     18.03 o 
   8  15   4        2.31       -2.46     28.22 o 
   9  15   4        4.01        3.87     61.75 o 
  10  15   4        0.83       49.12     56.89 o 
 -11  16   4        0.01       -7.79     32.13 o 
 -10  16   4        0.19        3.92     32.17 o 
  -9  16   4        1.01       19.12     17.27 o 
  -8  16   4        0.06        3.68     16.31 o 
  -7  16   4        9.44       15.52     21.73 o 
  -6  16   4        8.30       -1.53     15.35 o 
  -5  16   4       12.46       34.15     21.73 o 
  -4  16   4        7.78       17.75     23.51 o 
  -3  16   4       17.98       26.08     18.56 o 
  -2  16   4        2.32       11.85     21.28 o 
  -1  16   4        0.50       -1.75     13.35 o 
   0  16   4        0.22       34.00     15.99 o 
   1  16   4        0.56       21.39     14.30 o 
   2  16   4        0.13       16.28     12.88 o 
   3  16   4        0.00        9.30     13.72 o 
   4  16   4        1.18       -2.09     21.25 o 
   5  16   4        0.00       22.89     14.58 o 
   6  16   4       17.46       39.00     20.74 o 
   7  16   4        5.61       50.59     49.27 o 
   8  16   4        0.03       68.89     69.16 o 
  -9  17   4        0.00      -15.73     20.86 o 
  -8  17   4        0.01        0.01     21.83 o 
  -7  17   4        0.11      -10.13     20.97 o 
  -6  17   4        0.15       23.17     24.03 o 
  -5  17   4        1.79       29.43     20.30 o 
  -4  17   4        0.27        2.21     19.23 o 
  -3  17   4        8.19       40.59     20.11 o 
  -2  17   4        2.55       16.21     27.63 o 
  -1  17   4        0.12       14.76     16.98 o 
   0  17   4        0.09       17.67     25.01 o 
   1  17   4        1.23       31.31     18.46 o 
   2  17   4        3.02       17.11     28.05 o 
   3  17   4        0.09        1.17     27.72 o 
   4  17   4        0.37       22.96     40.55 o 
   5  17   4        0.93       19.73     53.58 o 
   6  17   4        7.22       54.81     40.25 o 
  -5  18   4        1.17       27.00     27.67 o 
  -4  18   4        6.64       36.96     21.15 o 
  -3  18   4        1.55       11.79     24.71 o 
  -2  18   4        0.77       17.98     40.11 o 
  -1  18   4        0.17       39.17     19.45 o 
   0  18   4        2.14       30.05     23.81 o 
   1  18   4        0.09        7.40     40.46 o 
   2  18   4        0.12       26.84     28.66 o 
 -22   1   5        1.41       49.89     40.26 o 
 -21   1   5        0.18       34.59     36.47 o 
 -20   1   5        2.76       24.99     12.33 o 
 -19   1   5        0.15       -0.12     16.14 o 
 -18   1   5        6.72        6.51      8.41 o 
 -17   1   5        1.22       -0.38      7.74 o 
 -16   1   5       24.49        6.69      8.16 o 
 -15   1   5        7.36        5.94      7.54 o 
 -14   1   5       96.84       82.32     11.72 o 
 -13   1   5        0.64        4.01      7.08 o 
 -12   1   5      215.44      209.12     14.85 o 
 -11   1   5        9.21        3.57      5.68 o 
 -10   1   5       51.89       45.72      7.88 o 
  -9   1   5        6.25        8.65      3.38 o 
  -8   1   5     1004.85      972.37     18.25 o 
  -7   1   5      564.44      562.82     11.92 o 
  -6   1   5      625.97      568.88     12.10 o 
  -5   1   5        0.02        5.31      3.56 o 
  -4   1   5     1387.70     1537.84     18.76 o 
  -3   1   5     2003.89     2275.59     22.73 o 
  -2   1   5      582.85      537.74     11.39 o 
  -1   1   5     1071.30     1131.68     17.18 o 
   0   1   5      433.54      445.71     10.92 o 
   1   1   5      163.60      144.00      7.74 o 
   2   1   5       24.35       18.30      4.26 o 
   3   1   5      124.65      169.02      8.54 o 
   4   1   5       15.84       20.16      4.99 o 
   5   1   5       27.65       29.77      5.92 o 
   6   1   5        1.24       -1.85      5.22 o 
   7   1   5        3.79        3.44      9.66 o 
   8   1   5       12.02        4.57      4.88 o 
   9   1   5        7.43       12.20      7.42 o 
  10   1   5       17.20       14.47      8.16 o 
  11   1   5       15.00       10.22      6.04 o 
  12   1   5        9.11       15.85      6.03 o 
  13   1   5        1.55       17.14      8.63 o 
  14   1   5        0.05        7.86      5.99 o 
  15   1   5        9.61        1.38      6.87 o 
  16   1   5        0.46       -0.80      7.81 o 
  17   1   5        0.07        1.84      9.62 o 
  18   1   5        0.70        7.38     12.93 o 
 -22   2   5        0.00       48.83     48.55 o 
 -21   2   5        0.37       25.17     53.97 o 
 -20   2   5        3.87       13.26     11.21 o 
 -19   2   5       11.34        2.01     14.92 o 
 -18   2   5       18.80       24.87     12.24 o 
 -17   2   5       18.77       20.29      8.38 o 
 -16   2   5        7.70        6.94      8.44 o 
 -15   2   5       56.21       38.37      9.23 o 
 -14   2   5      158.71      125.79     13.15 o 
 -13   2   5       33.94       25.20     12.18 o 
 -12   2   5       10.37       11.07      6.49 o 
 -11   2   5      812.85      804.27     22.40 o 
 -10   2   5       31.26       26.18      7.21 o 
  -9   2   5        6.49       11.08      4.31 o 
  -8   2   5       35.80       32.47      5.32 o 
  -7   2   5     1791.19     1789.96     23.79 o 
  -6   2   5        7.70        7.50      4.16 o 
  -5   2   5     1421.15     1426.37     20.94 o 
  -4   2   5        9.94        3.44      3.32 o 
  -3   2   5     2649.83     2834.06     26.78 o 
  -2   2   5     1617.54     1698.41     20.01 o 
  -1   2   5     4061.41     4160.18     33.60 o 
   0   2   5      361.77      311.73     11.43 o 
   1   2   5     2908.89     3107.64     28.93 o 
   2   2   5       49.82       44.26      5.02 o 
   3   2   5       50.29       46.01      5.14 o 
   4   2   5       41.88       39.84      5.22 o 
   5   2   5      866.70      917.44     16.70 o 
   6   2   5      344.49      396.10     20.99 o 
   7   2   5      405.62      405.06     15.95 o 
   8   2   5       43.32       43.99      6.80 o 
   9   2   5       14.38        7.24      5.30 o 
  10   2   5       60.16       47.44      7.92 o 
  11   2   5      418.86      442.63     26.13 o 
  12   2   5        6.47        6.38      5.43 o 
  13   2   5       10.40       17.82      6.18 o 
  14   2   5       31.38       34.55      7.90 o 
  15   2   5        6.38        5.73      7.49 o 
  16   2   5       10.92       -1.18      9.21 o 
  17   2   5        1.04       15.44     10.99 o 
  18   2   5        2.11       19.29     14.11 o 
 -22   3   5        1.02       10.60     76.91 o 
 -21   3   5        5.95       49.48     59.04 o 
 -20   3   5        6.35       11.66     14.87 o 
 -19   3   5        4.12       18.96     12.11 o 
 -18   3   5       25.43       20.31     11.32 o 
 -17   3   5       16.24       24.51     12.19 o 
 -16   3   5        9.49       12.32      7.61 o 
 -15   3   5        2.78        5.87      7.16 o 
 -14   3   5        3.07        8.73      7.72 o 
 -13   3   5        1.49       -0.04      6.66 o 
 -12   3   5      163.15      161.56     13.05 o 
 -11   3   5       30.97       19.67      8.91 o 
 -10   3   5        3.30        8.06      5.24 o 
  -9   3   5       14.15       10.60      5.12 o 
  -8   3   5      462.64      440.31     12.54 o 
  -7   3   5      124.44      143.30      8.92 o 
  -6   3   5       12.26        7.51      4.36 o 
  -5   3   5     1388.62     1396.74     20.41 o 
  -4   3   5     1098.77     1088.53     17.32 o 
  -3   3   5      105.87      123.89      6.89 o 
  -2   3   5       88.38       74.70      5.22 o 
  -1   3   5      171.63      184.89      7.97 o 
   0   3   5     3884.62     3941.24     33.20 o 
   1   3   5      239.30      255.43      8.52 o 
   2   3   5       62.59       63.52      6.63 o 
   3   3   5      917.70      881.62     14.82 o 
   4   3   5      114.25      126.45      6.92 o 
   5   3   5       24.15       16.56      5.73 o 
   6   3   5       41.82       37.42      5.81 o 
   7   3   5      890.63      919.50     18.36 o 
   8   3   5       57.53       62.51     11.67 o 
   9   3   5      109.09      123.37      9.53 o 
  10   3   5      160.38      135.72     10.13 o 
  11   3   5       73.07       74.58      8.12 o 
  12   3   5        1.05        8.01      5.48 o 
  13   3   5       38.02       48.22      7.54 o 
  14   3   5        2.48        5.29      6.99 o 
  15   3   5       18.58       21.44      9.03 o 
  16   3   5        5.29        2.43      9.01 o 
  17   3   5        2.59       -7.44      9.12 o 
  18   3   5        0.13       11.81     15.18 o 
 -22   4   5        3.81       28.06     93.66 o 
 -21   4   5        0.00        5.25     55.10 o 
 -20   4   5       16.18       14.74     14.12 o 
 -19   4   5        1.47        1.47      8.35 o 
 -18   4   5        5.75       20.72     14.31 o 
 -17   4   5        0.49        5.59     10.50 o 
 -16   4   5        5.94       10.37      9.58 o 
 -15   4   5       73.34       48.37     11.02 o 
 -14   4   5        0.39        8.86      7.69 o 
 -13   4   5      131.80      135.64     12.90 o 
 -12   4   5       79.49       80.59     10.22 o 
 -11   4   5       45.09       25.62      8.19 o 
 -10   4   5      228.37      242.95     13.17 o 
  -9   4   5       37.81       32.72      9.55 o 
  -8   4   5      232.05      241.41     10.28 o 
  -7   4   5      140.21      131.23      8.10 o 
  -6   4   5       61.96       50.37      5.96 o 
  -5   4   5       40.70       31.74      4.57 o 
  -4   4   5      128.39      132.41      8.31 o 
  -3   4   5       39.92       42.86      5.26 o 
  -2   4   5      118.89      143.68      8.52 o 
  -1   4   5      385.44      404.42     12.10 o 
   0   4   5     2223.90     2231.97     24.99 o 
   1   4   5      247.42      279.49      8.46 o 
   2   4   5       36.86       28.66      4.75 o 
   3   4   5      261.56      287.17     11.84 o 
   4   4   5        2.42        0.05      3.63 o 
   5   4   5       64.94       63.49      5.44 o 
   6   4   5       74.08       88.62      8.68 o 
   7   4   5       42.23       40.23      7.00 o 
   8   4   5      219.98      254.80     17.32 o 
   9   4   5       85.03       93.50      9.78 o 
  10   4   5       11.47       12.36      7.90 o 
  11   4   5       20.33        5.13      6.49 o 
  12   4   5       96.53       94.14     10.02 o 
  13   4   5        8.12        7.51      6.53 o 
  14   4   5        1.39        6.23      7.30 o 
  15   4   5        0.25        4.86      8.49 o 
  16   4   5        0.11       -2.90      9.79 o 
  17   4   5        3.18        6.47     10.78 o 
  18   4   5        0.77       -6.93     12.05 o 
 -21   5   5        3.06       29.31     47.39 o 
 -20   5   5        3.72        0.95     16.72 o 
 -19   5   5        8.14       22.61     10.38 o 
 -18   5   5        0.53       11.83      8.83 o 
 -17   5   5        0.28       11.49      8.72 o 
 -16   5   5       56.64       43.23     12.51 o 
 -15   5   5       39.05       28.71     12.69 o 
 -14   5   5        0.24       -1.49      7.90 o 
 -13   5   5      196.67      164.62     16.77 o 
 -12   5   5      127.50      149.24     15.64 o 
 -11   5   5       53.87       58.94     11.16 o 
 -10   5   5       13.89        4.08      5.57 o 
  -9   5   5      433.11      415.15     13.54 o 
  -8   5   5       33.38       14.80      4.81 o 
  -7   5   5        6.11        5.71      4.05 o 
  -6   5   5      743.35      765.12     22.41 o 
  -5   5   5      132.31      112.40      9.62 o 
  -4   5   5      445.55      481.65     13.54 o 
  -3   5   5      764.14      745.34     11.89 o 
  -2   5   5      587.92      625.33     12.54 o 
  -1   5   5      212.29      181.37      9.05 o 
   0   5   5      890.75      940.19     12.57 o 
   1   5   5     1055.38     1086.53     18.99 o 
   2   5   5       29.71       27.81      4.74 o 
   3   5   5       18.44       18.51      3.59 o 
   4   5   5      153.63      168.38      9.23 o 
   5   5   5       24.02       23.23      4.83 o 
   6   5   5      424.38      473.96     12.50 o 
   7   5   5       39.00       38.78      5.95 o 
   8   5   5       20.74       11.20      5.97 o 
   9   5   5      165.62      176.74     12.51 o 
  10   5   5       19.62       12.01      6.81 o 
  11   5   5        0.88        9.04      6.73 o 
  12   5   5       26.25       22.49      7.62 o 
  13   5   5       61.56       84.18     13.30 o 
  14   5   5        1.13       -2.04      6.80 o 
  15   5   5        0.54        8.00      8.10 o 
  16   5   5        5.03        7.09     10.14 o 
  17   5   5        0.01        2.05     13.53 o 
 -21   6   5        1.17       36.99     22.09 o 
 -20   6   5        0.21        7.00     17.63 o 
 -19   6   5        0.58       12.97     11.45 o 
 -18   6   5        0.03       -2.93      9.13 o 
 -17   6   5       16.97       26.13     14.64 o 
 -16   6   5        0.63       -3.11     11.10 o 
 -15   6   5        1.84       11.86      8.00 o 
 -14   6   5        0.59       -4.59      6.94 o 
 -13   6   5        0.06       -3.81      6.30 o 
 -12   6   5       13.56        1.03      6.81 o 
 -11   6   5        5.66       -5.40      5.40 o 
 -10   6   5        0.11        3.49      6.75 o 
  -9   6   5       17.31       16.25      5.96 o 
  -8   6   5        2.69       -2.59      5.58 o 
  -7   6   5        4.23       -2.40      5.33 o 
  -6   6   5        7.27       -4.58      4.58 o 
  -5   6   5       11.29       -0.32      4.66 o 
  -4   6   5      258.08      296.96     13.78 o 
  -3   6   5      404.77      389.19     18.52 o 
  -2   6   5       14.76       18.01      4.26 o 
  -1   6   5       13.76        7.39      4.50 o 
   0   6   5      283.20      283.86     10.99 o 
   1   6   5        2.41        2.20      3.07 o 
   2   6   5        3.28        2.20      3.85 o 
   3   6   5       89.23      101.73      7.54 o 
   4   6   5      185.34      199.09     10.08 o 
   5   6   5       12.01       14.58      5.33 o 
   6   6   5        0.05        0.23      6.99 o 
   7   6   5        4.24       -1.70      7.22 o 
   8   6   5      150.56      150.60     11.90 o 
   9   6   5      150.76      131.08     11.83 o 
  10   6   5       12.36        9.20      6.61 o 
  11   6   5        0.73        9.19      6.76 o 
  12   6   5        7.23       -0.59     10.55 o 
  13   6   5        2.72        8.37      8.12 o 
  14   6   5       10.53       15.76      9.44 o 
  15   6   5        4.48        2.21      9.80 o 
  16   6   5        0.66       19.96     17.72 o 
  17   6   5        0.01        5.38     14.33 o 
 -21   7   5        0.37       51.59     29.69 o 
 -20   7   5        0.35       29.44     18.46 o 
 -19   7   5        1.19       22.64     10.11 o 
 -18   7   5        0.21        3.17      8.92 o 
 -17   7   5        0.00       10.68     10.54 o 
 -16   7   5        2.14        5.84     13.22 o 
 -15   7   5        0.00       -7.84      7.84 o 
 -14   7   5        9.32       -2.36     10.50 o 
 -13   7   5       26.95       17.91      8.05 o 
 -12   7   5       13.76       16.91      7.46 o 
 -11   7   5        7.59       -0.92      8.52 o 
 -10   7   5        2.01       -3.03      4.81 o 
  -9   7   5       23.97       19.27      7.79 o 
  -8   7   5       18.55       17.90      7.67 o 
  -7   7   5       23.08       20.65      5.48 o 
  -6   7   5       21.43       13.84      4.70 o 
  -5   7   5       99.17      110.25      8.64 o 
  -4   7   5        1.98       -0.56      4.38 o 
  -3   7   5      311.43      302.09     16.43 o 
  -2   7   5        8.52        6.64      6.21 o 
  -1   7   5       93.56      113.23     11.31 o 
   0   7   5       28.39       35.88      7.38 o 
   1   7   5       13.29       11.80      5.34 o 
   2   7   5        0.09        3.61      5.19 o 
   3   7   5       12.25        8.82      5.28 o 
   4   7   5       36.64       24.10      6.94 o 
   5   7   5       16.03       12.75      6.84 o 
   6   7   5       26.66       25.91      7.71 o 
   7   7   5       18.12       14.18      7.23 o 
   8   7   5       53.82       56.97     10.31 o 
   9   7   5      110.68       67.52     13.34 o 
  10   7   5        7.59        3.80     10.14 o 
  11   7   5        0.04       -1.95      8.24 o 
  12   7   5        6.75        1.25      7.86 o 
  13   7   5        1.05        8.76      9.31 o 
  14   7   5        3.11       -3.84      9.24 o 
  15   7   5        8.96       13.53     12.11 o 
  16   7   5        0.01       10.69     15.41 o 
  17   7   5        0.16        3.87     15.58 o 
 -20   8   5        0.12       14.48     31.60 o 
 -19   8   5        7.55        9.57     11.50 o 
 -18   8   5        0.23       16.83     13.40 o 
 -17   8   5        0.45       16.82     12.04 o 
 -16   8   5        1.83        9.04     10.56 o 
 -15   8   5       10.72        9.67      9.58 o 
 -14   8   5        5.66        7.10     11.41 o 
 -13   8   5        0.08        2.62     11.74 o 
 -12   8   5        8.88        5.54     10.32 o 
 -11   8   5       46.46       17.62     13.26 o 
 -10   8   5        3.99        7.26      6.98 o 
  -9   8   5       37.74       44.95      9.98 o 
  -8   8   5       23.06       21.26      7.81 o 
  -7   8   5        3.43        4.43      9.77 o 
  -6   8   5       48.05       38.15      8.60 o 
  -5   8   5      315.06      308.39     13.86 o 
  -4   8   5        0.52       -5.89      5.89 o 
  -3   8   5       14.89        8.03      6.21 o 
  -2   8   5        0.96        3.93      6.96 o 
  -1   8   5        1.35        0.69      5.72 o 
   0   8   5       39.44       23.03      8.23 o 
   1   8   5      106.48      102.75     15.18 o 
   2   8   5       72.27       82.84     15.20 o 
   3   8   5        0.00       -2.38      7.27 o 
   4   8   5      405.31      458.80     25.85 o 
   5   8   5      163.40      198.10     13.67 o 
   6   8   5       16.18       12.57      7.62 o 
   7   8   5        9.38        3.59      7.16 o 
   8   8   5       16.73       13.62      8.76 o 
   9   8   5        3.80       16.75      9.16 o 
  10   8   5       10.37       11.83      9.93 o 
  11   8   5        0.06        4.58     10.57 o 
  12   8   5        0.28       -1.47      8.07 o 
  13   8   5       12.15       21.12     10.06 o 
  14   8   5       10.03       19.46      9.74 o 
  15   8   5        0.04        6.04     15.53 o 
  16   8   5        2.97       18.51     18.57 o 
 -19   9   5        1.77       36.05     31.85 o 
 -18   9   5        3.33        0.79     10.93 o 
 -17   9   5        0.04      -11.51     11.51 o 
 -16   9   5        6.03        2.14     10.60 o 
 -15   9   5       19.94       32.24     12.05 o 
 -14   9   5       13.60       14.80     11.66 o 
 -13   9   5        5.01        8.32      9.85 o 
 -12   9   5       68.72       50.16     13.24 o 
 -11   9   5      202.81      208.50     16.27 o 
 -10   9   5        0.50       12.87      9.91 o 
  -9   9   5        3.37       14.78      7.67 o 
  -8   9   5      109.51      103.72     10.92 o 
  -7   9   5        1.99       -3.78      5.61 o 
  -6   9   5       97.54      112.36     21.41 o 
  -5   9   5       53.49       45.33     10.45 o 
  -4   9   5       15.20        3.37      6.46 o 
  -3   9   5       48.81       52.64     13.08 o 
  -2   9   5       39.59       38.34      8.72 o 
  -1   9   5      176.49      183.91     17.50 o 
   0   9   5       78.69       83.96     10.83 o 
   1   9   5      472.80      543.02     22.93 o 
   2   9   5       55.86       48.80     14.09 o 
   3   9   5       48.98       45.02     10.27 o 
   4   9   5        3.90       -6.50      6.50 o 
   5   9   5        1.37        2.24      6.17 o 
   6   9   5      141.64      139.72     16.47 o 
   7   9   5        1.87        1.50      9.10 o 
   8   9   5        1.03       12.23      8.07 o 
   9   9   5       21.50       10.67      8.95 o 
  10   9   5       28.50       32.87     10.31 o 
  11   9   5       29.36       28.66     15.05 o 
  12   9   5        0.16       10.25      7.99 o 
  13   9   5        3.45        1.78     11.03 o 
  14   9   5        2.25        7.20     12.94 o 
  15   9   5        5.71       22.21     17.71 o 
 -19  10   5        1.37       16.34     25.94 o 
 -18  10   5        0.79        5.65     12.19 o 
 -17  10   5        2.94        8.39     12.46 o 
 -16  10   5        1.24        5.75     12.18 o 
 -15  10   5        3.67       -1.61     11.03 o 
 -14  10   5        7.51       15.60     10.73 o 
 -13  10   5        7.41        0.16     13.54 o 
 -12  10   5       35.88        6.61     16.12 o 
 -11  10   5        1.55       15.81     11.44 o 
 -10  10   5       41.64       39.69     13.29 o 
  -9  10   5        2.17       -6.72      8.73 o 
  -8  10   5        0.01       -3.37     10.96 o 
  -7  10   5       89.40       97.64     14.46 o 
  -6  10   5       63.95       51.91     10.82 o 
  -5  10   5      152.19      146.55     14.69 o 
  -4  10   5        3.58        7.15      7.73 o 
  -3  10   5      406.21      397.51     18.87 o 
  -2  10   5      571.54      615.07     34.94 o 
  -1  10   5        1.44       -1.71      6.89 o 
   0  10   5       16.51        6.42      7.18 o 
   1  10   5        1.30       -2.61      7.15 o 
   2  10   5      150.91      170.88     16.04 o 
   3  10   5       16.00        3.73      8.31 o 
   4  10   5       10.34        4.93      8.21 o 
   5  10   5       62.00       53.03     12.54 o 
   6  10   5        0.71        5.32      9.71 o 
   7  10   5       25.96       23.23     10.86 o 
   8  10   5       60.43       58.74     13.32 o 
   9  10   5       75.65       76.90     13.22 o 
  10  10   5        7.17        9.40      9.99 o 
  11  10   5        3.06        0.72     11.54 o 
  12  10   5        3.06        9.19     11.55 o 
  13  10   5        1.43       12.48     16.72 o 
  14  10   5        5.51       22.94     14.56 o 
  15  10   5        0.07       17.52     18.69 o 
 -18  11   5        0.27       -2.88     32.40 o 
 -17  11   5        0.87        9.68     17.29 o 
 -16  11   5        0.61        5.12     15.47 o 
 -15  11   5        0.88        8.98     15.88 o 
 -14  11   5        0.85       -5.24     17.64 o 
 -13  11   5        2.99       -5.28     14.59 o 
 -12  11   5        1.89       11.64     14.44 o 
 -11  11   5        0.12       -1.00     12.54 o 
 -10  11   5        9.07       -1.60     10.11 o 
  -9  11   5       23.98       21.22     12.73 o 
  -8  11   5        7.58       -0.63     10.20 o 
  -7  11   5        0.67       11.38      8.47 o 
  -6  11   5        0.47       16.87      8.92 o 
  -5  11   5       18.89       20.82      9.23 o 
  -4  11   5        3.88       -0.11      8.12 o 
  -3  11   5       31.25       26.44      8.22 o 
  -2  11   5       29.80       24.43      8.64 o 
  -1  11   5        4.90       12.34      7.49 o 
   0  11   5       10.77        8.90      8.23 o 
   1  11   5       53.49       57.52     11.24 o 
   2  11   5        0.84        2.50      9.08 o 
   3  11   5       48.57       19.62     10.54 o 
   4  11   5        0.06       -4.62      8.09 o 
   5  11   5        1.18       -7.42      8.84 o 
   6  11   5       10.57       25.64     12.08 o 
   7  11   5       22.52       21.14     18.85 o 
   8  11   5       17.79        2.63     10.41 o 
   9  11   5        3.09        7.99     11.09 o 
  10  11   5        1.61       12.76     10.57 o 
  11  11   5        3.21        2.28     15.95 o 
  12  11   5        0.73      -21.17     58.01 o 
  13  11   5        4.34       33.22     27.53 o 
  14  11   5        0.98        0.08     31.63 o 
 -17  12   5        0.07       24.85     28.78 o 
 -16  12   5        1.44        0.39     15.59 o 
 -15  12   5        0.00       11.80     16.27 o 
 -14  12   5       10.15       -0.32     16.69 o 
 -13  12   5       24.14       30.70     17.27 o 
 -12  12   5       31.71       24.50     14.97 o 
 -11  12   5        1.02       14.73     16.17 o 
 -10  12   5       29.75       31.80     13.22 o 
  -9  12   5        6.73       19.19     11.49 o 
  -8  12   5        0.60       19.38     10.38 o 
  -7  12   5        6.07        6.88     11.42 o 
  -6  12   5        0.06       12.55      9.11 o 
  -5  12   5       13.80        9.61      9.56 o 
  -4  12   5       53.91       69.15     11.38 o 
  -3  12   5        6.07        9.06      8.53 o 
  -2  12   5        5.47        1.56      7.51 o 
  -1  12   5       22.30       18.00      8.45 o 
   0  12   5      115.27      121.70     15.15 o 
   1  12   5        1.83        2.23      9.05 o 
   2  12   5       12.77       14.65     10.14 o 
   3  12   5       16.17       12.95      9.46 o 
   4  12   5        4.58        3.87      9.68 o 
   5  12   5        6.08        5.05     10.44 o 
   6  12   5        5.08       33.93     27.15 o 
   7  12   5       22.21       42.21     16.68 o 
   8  12   5        7.86       17.33     11.15 o 
   9  12   5        1.13        3.46     10.68 o 
  10  12   5        1.28       11.90     14.71 o 
  11  12   5        0.49        8.83     40.49 o 
  12  12   5        0.61        7.37     23.97 o 
  13  12   5        0.01       26.99     27.03 o 
 -16  13   5        1.01      -18.05     28.70 o 
 -15  13   5        0.83       22.48     28.69 o 
 -14  13   5        0.03       10.03     15.23 o 
 -13  13   5        5.31        7.46     19.08 o 
 -12  13   5        5.19       -2.10     14.81 o 
 -11  13   5       17.06       29.08     16.06 o 
 -10  13   5        0.06        6.71     12.26 o 
  -9  13   5        3.74       15.76     15.84 o 
  -8  13   5        4.63       11.62     13.49 o 
  -7  13   5        5.04        8.07      9.87 o 
  -6  13   5        7.51        9.20     12.79 o 
  -5  13   5        4.95        4.44      9.64 o 
  -4  13   5        0.00        0.29      9.28 o 
  -3  13   5        2.04        5.12      8.73 o 
  -2  13   5       23.40       16.23      9.36 o 
  -1  13   5        0.28       -1.26      8.78 o 
   0  13   5       61.35       49.47     16.78 o 
   1  13   5       60.64       63.12     13.45 o 
   2  13   5       12.15        2.09     10.79 o 
   3  13   5        0.00        3.56      9.34 o 
   4  13   5        1.91        7.69     10.25 o 
   5  13   5        1.70        3.19     10.21 o 
   6  13   5        0.22        5.29     11.72 o 
   7  13   5        6.41       10.29     11.33 o 
   8  13   5        0.40        6.28     12.60 o 
   9  13   5        1.32       -2.35     14.20 o 
  10  13   5        0.43       40.02     20.17 o 
  11  13   5        2.18       12.12     72.17 o 
  12  13   5        0.44        6.47     55.66 o 
 -14  14   5        4.13      -29.00     40.98 o 
 -13  14   5        1.52        7.79     20.24 o 
 -12  14   5        0.09      -10.72     26.63 o 
 -11  14   5        0.31       -1.69     15.76 o 
 -10  14   5        6.02       42.15     14.50 o 
  -9  14   5        2.75        9.22     11.51 o 
  -8  14   5        0.93       14.79     11.35 o 
  -7  14   5        1.76        7.64     11.06 o 
  -6  14   5        0.15       10.10     10.88 o 
  -5  14   5        3.84       10.74     11.08 o 
  -4  14   5        3.58       32.62     11.99 o 
  -3  14   5        1.16       -0.01      8.92 o 
  -2  14   5        8.39        4.42      9.40 o 
  -1  14   5        1.51       -3.90     10.15 o 
   0  14   5        0.02       -3.51     10.63 o 
   1  14   5        8.90        9.17     10.90 o 
   2  14   5        9.51       19.32     11.25 o 
   3  14   5        0.10       -4.19     10.00 o 
   4  14   5        3.83       -4.28     10.62 o 
   5  14   5        1.23       -1.41     15.20 o 
   6  14   5       14.85       23.69     11.50 o 
   7  14   5       17.10        9.62     15.11 o 
   8  14   5        0.00        5.15     22.50 o 
   9  14   5        0.24       66.83     23.67 o 
  10  14   5        2.80       35.44     57.45 o 
 -13  15   5        5.03       11.27     22.79 o 
 -12  15   5        0.20        2.63     29.20 o 
 -11  15   5        1.15       22.79     29.00 o 
 -10  15   5        0.84       19.37     22.26 o 
  -9  15   5        8.72       21.75     15.57 o 
  -8  15   5        0.31       18.84     13.24 o 
  -7  15   5        1.73        4.28     12.35 o 
  -6  15   5        0.00        2.46     12.45 o 
  -5  15   5        3.44        1.83     11.64 o 
  -4  15   5        0.10       -2.54     10.98 o 
  -3  15   5        0.01        7.03     11.78 o 
  -2  15   5        2.79       -3.41     10.10 o 
  -1  15   5        6.20       -3.78     10.14 o 
   0  15   5        6.52       15.44     13.35 o 
   1  15   5        3.72        0.44     13.14 o 
   2  15   5        8.27       -1.86     14.42 o 
   3  15   5        5.22       12.12     13.26 o 
   4  15   5        0.32       -4.96     19.69 o 
   5  15   5        5.87       26.89     14.96 o 
   6  15   5        1.39       22.74     13.81 o 
   7  15   5        0.26       10.81     19.86 o 
   8  15   5        1.43       25.74     41.93 o 
   9  15   5        0.23        3.79     67.25 o 
 -11  16   5        0.18       -5.92     21.16 o 
 -10  16   5        5.63       25.11     19.52 o 
  -9  16   5        0.62       29.68     23.56 o 
  -8  16   5        1.41        9.64     21.41 o 
  -7  16   5        1.96       30.28     17.23 o 
  -6  16   5        4.24       15.98     15.76 o 
  -5  16   5        1.70       -0.25     22.73 o 
  -4  16   5        2.60        7.27     13.67 o 
  -3  16   5        0.46       20.71     13.85 o 
  -2  16   5        2.09       31.92     14.97 o 
  -1  16   5       19.82       29.37     14.66 o 
   0  16   5       15.34       36.05     19.79 o 
   1  16   5        1.53       -3.62     15.99 o 
   2  16   5        7.66        0.54     17.15 o 
   3  16   5        3.90        8.36     23.88 o 
   4  16   5        0.07       16.86     11.95 o 
   5  16   5        6.53       34.52     30.45 o 
   6  16   5        1.19       38.57     36.23 o 
   7  16   5        0.11       29.14     24.81 o 
  -8  17   5        0.02       11.23     17.00 o 
  -7  17   5        1.18       -3.88     29.69 o 
  -6  17   5        0.26       28.05     19.04 o 
  -5  17   5        3.92       48.11     21.69 o 
  -4  17   5        6.38        5.14     25.39 o 
  -3  17   5        0.91       31.80     22.29 o 
  -2  17   5        0.12       19.56     22.35 o 
  -1  17   5        3.33       14.69     24.86 o 
   0  17   5        6.18       23.68     31.24 o 
   1  17   5       10.09       55.35     14.12 o 
   2  17   5        0.03       31.14     24.15 o 
   3  17   5        0.20       40.22     31.98 o 
   4  17   5        0.00       45.38     49.68 o 
 -22   0   6       10.42       72.04     98.04 o 
 -21   0   6        3.13       22.65     70.17 o 
 -20   0   6        5.20        5.41     13.09 o 
 -19   0   6        0.14       -7.20     11.72 o 
 -18   0   6       28.15       15.71     25.48 o 
 -17   0   6       51.91       60.92     17.82 o 
 -16   0   6       22.49       42.44     14.95 o 
 -15   0   6       39.73       32.27     16.70 o 
 -14   0   6       40.99       51.00     14.83 o 
 -13   0   6        0.46        1.93     11.19 o 
 -12   0   6        2.43        3.28     18.99 o 
 -11   0   6       18.95        6.60     10.04 o 
 -10   0   6      215.04      200.17     21.27 o 
  -9   0   6      516.30      469.37     25.59 o 
  -8   0   6      149.44      176.51     18.58 o 
  -7   0   6      168.88      199.25     12.90 o 
  -6   0   6      346.48      342.09     14.95 o 
  -5   0   6      815.03      777.79     22.55 o 
  -4   0   6       28.61       23.11      5.84 o 
  -3   0   6      922.26      959.48     29.96 o 
  -2   0   6      113.87      126.61     11.02 o 
  -1   0   6      185.55      181.78     13.49 o 
   0   0   6      306.67      361.95     16.38 o 
   1   0   6     1883.92     1874.61     34.47 o 
   2   0   6       52.81       46.64      8.27 o 
   3   0   6      380.17      362.91     21.09 o 
   4   0   6        4.29        3.99     16.91 o 
   5   0   6        3.24        0.22      9.37 o 
   6   0   6       16.52       26.45     14.93 o 
   7   0   6      104.55      100.35     14.12 o 
   8   0   6       67.95       77.55     18.26 o 
   9   0   6       23.97       30.73      9.18 o 
  10   0   6      122.15      108.71     12.84 o 
  11   0   6      217.81      175.99     17.55 o 
  12   0   6       33.28       28.95     15.53 o 
  13   0   6       13.47       14.66     10.06 o 
  14   0   6       12.50        8.83      8.59 o 
  15   0   6        1.04       16.96     10.95 o 
  16   0   6        8.11        7.60     11.01 o 
  17   0   6        2.53        9.55     17.76 o 
 -22   1   6        4.24       52.38     61.59 o 
 -21   1   6        2.83       27.97     38.63 o 
 -20   1   6        0.08       11.79     11.24 o 
 -19   1   6       14.85       26.91     14.94 o 
 -18   1   6        5.31        4.24      9.25 o 
 -17   1   6        0.03       -0.09      9.01 o 
 -16   1   6        2.49        5.99      8.78 o 
 -15   1   6       44.54       55.33     11.00 o 
 -14   1   6        0.02       -5.55      6.71 o 
 -13   1   6       69.29       80.62     14.44 o 
 -12   1   6        9.34        0.62      6.89 o 
 -11   1   6       15.80        9.88      6.67 o 
 -10   1   6      499.37      496.42     22.08 o 
  -9   1   6     1781.84     1753.48     28.91 o 
  -8   1   6       48.41       57.38      9.21 o 
  -7   1   6      506.19      529.04     12.94 o 
  -6   1   6      159.48      166.69      8.75 o 
  -5   1   6      134.41      156.71      8.56 o 
  -4   1   6      139.37      122.96      8.15 o 
  -3   1   6      292.15      265.45      9.16 o 
  -2   1   6      349.14      418.04     10.77 o 
  -1   1   6     1317.19     1306.15     20.11 o 
   0   1   6      615.17      598.16     14.40 o 
   1   1   6       77.69       89.34      8.80 o 
   2   1   6      322.82      331.82     11.12 o 
   3   1   6     2354.38     2367.75     27.13 o 
   4   1   6       70.31       90.83      8.42 o 
   5   1   6       13.65       14.85      5.18 o 
   6   1   6      136.17      139.27     11.50 o 
   7   1   6      173.86      177.62     11.67 o 
   8   1   6      205.86      213.23     11.88 o 
   9   1   6       31.44       25.63      6.72 o 
  10   1   6        0.01       -0.76      4.70 o 
  11   1   6       21.43       25.76      9.24 o 
  12   1   6       30.99       25.62      7.15 o 
  13   1   6       12.83       14.69      6.54 o 
  14   1   6        1.15        6.88      6.74 o 
  15   1   6        7.17        9.65      8.37 o 
  16   1   6        0.02       -5.20      9.16 o 
  17   1   6        0.11        4.11     11.11 o 
 -22   2   6        0.31       84.79     96.62 o 
 -21   2   6        0.79       10.08     81.19 o 
 -20   2   6        1.36       25.94     19.16 o 
 -19   2   6        0.08       13.64      9.08 o 
 -18   2   6        3.50       13.92     12.34 o 
 -17   2   6        0.09        6.83      8.08 o 
 -16   2   6        4.19        4.17      7.18 o 
 -15   2   6        6.12        5.12      7.75 o 
 -14   2   6        0.66        2.86      7.09 o 
 -13   2   6       10.05       14.03      7.77 o 
 -12   2   6      209.66      234.16     16.16 o 
 -11   2   6       23.71       18.80      7.47 o 
 -10   2   6       23.74       35.25      8.17 o 
  -9   2   6       42.59       49.27      6.90 o 
  -8   2   6     1994.24     2019.81     27.62 o 
  -7   2   6        4.22       -0.53      4.46 o 
  -6   2   6       47.90       41.30      5.70 o 
  -5   2   6       43.90       41.60      5.21 o 
  -4   2   6      147.74      137.05      9.17 o 
  -3   2   6        2.99        0.73      3.42 o 
  -2   2   6       24.37       35.20      5.12 o 
  -1   2   6      461.15      456.28     11.82 o 
   0   2   6      539.25      498.00     12.18 o 
   1   2   6      154.47      160.78     11.73 o 
   2   2   6      332.90      307.53     10.60 o 
   3   2   6      648.95      617.10     13.55 o 
   4   2   6      306.48      336.71     11.79 o 
   5   2   6       27.08       16.71      6.41 o 
   6   2   6       33.70       16.62      6.44 o 
   7   2   6       14.56       14.02      5.25 o 
   8   2   6       34.80       45.48      7.13 o 
   9   2   6       27.74        6.40      5.63 o 
  10   2   6       30.07       14.60      6.36 o 
  11   2   6        1.14       -0.97      5.37 o 
  12   2   6        0.51        9.43      6.83 o 
  13   2   6        0.40       -0.42      6.41 o 
  14   2   6        9.80        8.50      7.55 o 
  15   2   6        0.51        2.70      7.16 o 
  16   2   6        0.49       25.96     11.33 o 
  17   2   6        0.17        0.75     14.04 o 
 -22   3   6        7.69       21.76     90.12 o 
 -21   3   6        3.60        4.29     63.43 o 
 -20   3   6        0.55       -1.17      9.76 o 
 -19   3   6        0.31        6.37     21.01 o 
 -18   3   6        5.67       26.18     16.00 o 
 -17   3   6       51.88       56.02     11.11 o 
 -16   3   6       13.60       11.35      8.28 o 
 -15   3   6       30.64       16.40      9.51 o 
 -14   3   6       53.30       42.46      9.32 o 
 -13   3   6      184.94      175.92     14.43 o 
 -12   3   6        0.15       -1.28      6.16 o 
 -11   3   6      347.23      364.94     24.75 o 
 -10   3   6      135.31      135.73     11.87 o 
  -9   3   6      345.21      381.31     13.24 o 
  -8   3   6       20.53       15.31      5.26 o 
  -7   3   6        6.45        6.70      4.21 o 
  -6   3   6      175.06      169.50     10.48 o 
  -5   3   6        1.39        4.60      3.84 o 
  -4   3   6       45.00       36.25      5.64 o 
  -3   3   6       84.17      107.72      8.03 o 
  -2   3   6      395.06      426.24     10.96 o 
  -1   3   6       65.89       60.87      5.85 o 
   0   3   6      258.83      265.03     13.11 o 
   1   3   6      136.55      174.91      8.62 o 
   2   3   6       66.71       50.57      5.83 o 
   3   3   6      318.96      334.07     18.67 o 
   4   3   6       37.98       41.88      6.89 o 
   5   3   6      443.45      447.64     14.77 o 
   6   3   6      369.92      343.16     12.88 o 
   7   3   6       19.28       31.64      8.98 o 
   8   3   6       16.56       15.97      5.93 o 
   9   3   6      339.15      315.67     15.12 o 
  10   3   6       17.66       24.03      6.44 o 
  11   3   6       12.84        6.98     10.15 o 
  12   3   6        2.17       17.89     11.85 o 
  13   3   6       22.78       22.00      7.85 o 
  14   3   6        0.87        8.57      7.89 o 
  15   3   6        9.22       17.39      8.76 o 
  16   3   6        0.81       16.74     10.40 o 
  17   3   6       11.28       24.66     13.76 o 
 -22   4   6        0.57       39.43     69.84 o 
 -21   4   6        2.99       -1.09     61.27 o 
 -20   4   6        0.48        4.59     13.53 o 
 -19   4   6        1.97        9.44     14.78 o 
 -18   4   6        2.82        8.41      9.33 o 
 -17   4   6        0.00       17.09     10.06 o 
 -16   4   6       31.55        4.02      8.62 o 
 -15   4   6       41.22       50.27     12.29 o 
 -14   4   6       27.62       31.03     10.99 o 
 -13   4   6       23.51       28.25     10.16 o 
 -12   4   6      164.55      155.44     13.42 o 
 -11   4   6        4.65        5.01      7.15 o 
 -10   4   6      253.56      245.94     13.20 o 
  -9   4   6       33.71       37.35      6.56 o 
  -8   4   6        2.97        4.53      4.60 o 
  -7   4   6       74.27       71.72      7.36 o 
  -6   4   6       11.29       13.97      5.24 o 
  -5   4   6       18.92       17.53      5.04 o 
  -4   4   6       19.56       11.00      4.14 o 
  -3   4   6       93.07       75.28     10.55 o 
  -2   4   6      359.31      392.80     14.00 o 
  -1   4   6      597.84      653.49     12.82 o 
   0   4   6       36.44       32.41      4.73 o 
   1   4   6        4.91        4.80      5.25 o 
   2   4   6      323.55      304.53     15.36 o 
   3   4   6      161.36      186.11      9.05 o 
   4   4   6      124.36      122.01      9.14 o 
   5   4   6       22.31       15.73      5.98 o 
   6   4   6        4.24        8.54      4.88 o 
   7   4   6       45.40       46.99      7.42 o 
   8   4   6      275.71      266.27     14.70 o 
   9   4   6        0.13        5.72      6.29 o 
  10   4   6        4.99       19.62     11.74 o 
  11   4   6       85.30       61.55     12.56 o 
  12   4   6       11.93       17.12      7.39 o 
  13   4   6        0.41        9.60      7.45 o 
  14   4   6        2.23        1.43      7.77 o 
  15   4   6        3.21        3.07      9.71 o 
  16   4   6        1.59      -11.41     11.89 o 
  17   4   6        0.65       28.87     15.96 o 
 -21   5   6        0.56       35.93     43.36 o 
 -20   5   6        0.76       -0.81     10.37 o 
 -19   5   6        0.25       -1.99      9.80 o 
 -18   5   6       12.04       11.71     14.26 o 
 -17   5   6        0.94        8.35      8.80 o 
 -16   5   6       78.98       78.19     17.95 o 
 -15   5   6        0.71       13.81     12.58 o 
 -14   5   6       13.24       19.23      9.11 o 
 -13   5   6       61.08       46.76     11.93 o 
 -12   5   6       38.78       34.20     10.12 o 
 -11   5   6      303.92      304.12     19.95 o 
 -10   5   6      638.12      650.87     21.22 o 
  -9   5   6      291.89      318.91     19.66 o 
  -8   5   6       91.85       82.31      9.25 o 
  -7   5   6       50.71       52.92     10.67 o 
  -6   5   6      592.35      561.55     21.95 o 
  -5   5   6      257.51      281.05     12.41 o 
  -4   5   6        3.51        1.63      3.92 o 
  -3   5   6      330.19      344.83     15.76 o 
  -2   5   6        0.00        0.82      4.25 o 
  -1   5   6      361.24      397.37     11.45 o 
   0   5   6      447.86      424.41     14.79 o 
   1   5   6        1.52        3.32      3.62 o 
   2   5   6      638.99      618.73     12.07 o 
   3   5   6      148.89      147.38      9.14 o 
   4   5   6        0.84        3.10      4.70 o 
   5   5   6      124.11      130.34     10.92 o 
   6   5   6        1.87        3.27      7.45 o 
   7   5   6       15.67       23.22      6.47 o 
   8   5   6       11.08       20.44      8.64 o 
   9   5   6       67.73       56.32     10.22 o 
  10   5   6        0.03       -3.12      8.11 o 
  11   5   6       48.85       40.01      8.53 o 
  12   5   6       50.38       52.47     10.04 o 
  13   5   6        6.70        2.65      7.80 o 
  14   5   6        4.63       18.12     10.33 o 
  15   5   6        7.67       16.37     11.96 o 
  16   5   6        1.07       12.60     14.90 o 
 -21   6   6        4.58       28.88     55.22 o 
 -20   6   6        2.85       13.65     27.70 o 
 -19   6   6        0.50       33.76     15.70 o 
 -18   6   6        0.28       16.51     12.70 o 
 -17   6   6       11.84       13.30      9.57 o 
 -16   6   6        2.10        8.21      8.48 o 
 -15   6   6        1.08        3.43     11.05 o 
 -14   6   6        0.35        5.69     11.49 o 
 -13   6   6        8.91       10.03      9.78 o 
 -12   6   6        9.16        4.52      8.83 o 
 -11   6   6      146.14      184.10     16.83 o 
 -10   6   6      166.55      180.98     20.68 o 
  -9   6   6        9.26        3.50      6.75 o 
  -8   6   6      313.11      305.75     16.42 o 
  -7   6   6      142.53      159.92     12.09 o 
  -6   6   6        3.66        4.19      5.90 o 
  -5   6   6        1.44        2.37      4.51 o 
  -4   6   6       30.25       31.99      7.71 o 
  -3   6   6        0.02        0.18      4.90 o 
  -2   6   6        1.96        2.58      4.06 o 
  -1   6   6      227.55      241.61     10.88 o 
   0   6   6      206.69      227.68     18.34 o 
   1   6   6      177.85      188.28     11.30 o 
   2   6   6      507.08      528.68     16.86 o 
   3   6   6       45.20       35.90      7.50 o 
   4   6   6       40.23       38.58      7.90 o 
   5   6   6       83.84       85.15     10.32 o 
   6   6   6       21.81       30.79      9.02 o 
   7   6   6       30.69       30.44     11.53 o 
   8   6   6        1.75       -1.05      6.39 o 
   9   6   6       12.55       12.42      8.66 o 
  10   6   6       62.60       57.92     12.84 o 
  11   6   6        1.26        2.81      8.00 o 
  12   6   6        0.64        7.55      8.24 o 
  13   6   6        0.76        3.24      9.13 o 
  14   6   6        2.42       15.84     10.27 o 
  15   6   6        1.20        6.90     12.75 o 
  16   6   6        0.05       17.65     15.65 o 
 -20   7   6        2.25       41.07     29.98 o 
 -19   7   6        8.63       40.88     37.68 o 
 -18   7   6        2.19       25.24     12.94 o 
 -17   7   6        1.10       18.45     13.02 o 
 -16   7   6        2.63       20.40     11.66 o 
 -15   7   6       28.49       36.73     12.07 o 
 -14   7   6       13.05        9.03     10.28 o 
 -13   7   6       26.18       12.23      9.97 o 
 -12   7   6        1.26        5.31      8.67 o 
 -11   7   6        0.09       -0.70     11.05 o 
 -10   7   6        1.91        5.70      6.99 o 
  -9   7   6       76.09       80.71     11.74 o 
  -8   7   6        7.80       -2.27      6.22 o 
  -7   7   6       29.25       14.34     10.62 o 
  -6   7   6       25.74       22.44      7.15 o 
  -5   7   6       86.82       85.13      8.07 o 
  -4   7   6      274.83      281.49     19.81 o 
  -3   7   6        1.80       11.88      6.47 o 
  -2   7   6       15.59       12.29      8.83 o 
  -1   7   6       74.84       68.67      9.35 o 
   0   7   6      575.22      646.10     22.98 o 
   1   7   6       12.40       13.24      8.15 o 
   2   7   6       15.81       11.38      6.22 o 
   3   7   6        2.67        5.68      5.82 o 
   4   7   6       12.04        9.88      7.31 o 
   5   7   6       13.16       17.88      7.42 o 
   6   7   6      126.56      151.68     14.46 o 
   7   7   6        0.42       -6.78      6.95 o 
   8   7   6       57.75       57.85     11.22 o 
   9   7   6       37.53       25.38     10.35 o 
  10   7   6       28.95       32.94     10.30 o 
  11   7   6        3.68        7.63      9.64 o 
  12   7   6       13.96       33.10     11.93 o 
  13   7   6        7.30       23.05     10.36 o 
  14   7   6        0.65       12.95     11.39 o 
  15   7   6        0.01        4.82     15.05 o 
  16   7   6        0.83       11.68     17.06 o 
 -20   8   6        0.47       35.04     27.23 o 
 -19   8   6        0.44       30.68     24.29 o 
 -18   8   6       12.49       23.98     15.07 o 
 -17   8   6        3.28       20.99     12.37 o 
 -16   8   6        0.07       13.50     11.07 o 
 -15   8   6       14.75       27.44     16.47 o 
 -14   8   6       25.48       35.62     12.50 o 
 -13   8   6       30.89       24.70     10.96 o 
 -12   8   6      155.91      104.63     17.79 o 
 -11   8   6      283.54      321.60     21.91 o 
 -10   8   6       12.83        8.06      8.72 o 
  -9   8   6      103.38       78.84     10.59 o 
  -8   8   6        0.80        2.23      6.47 o 
  -7   8   6      178.51      170.34     17.40 o 
  -6   8   6       21.23       25.58      9.34 o 
  -5   8   6      372.55      349.42     17.49 o 
  -4   8   6       73.83       73.62     10.65 o 
  -3   8   6       87.92       77.50     11.02 o 
  -2   8   6      321.71      330.86     26.84 o 
  -1   8   6       17.44       20.12      7.68 o 
   0   8   6       21.67       16.06      7.74 o 
   1   8   6     1123.31     1113.86     30.34 o 
   2   8   6      428.68      508.86     22.59 o 
   3   8   6      397.15      403.56     20.97 o 
   4   8   6        2.36        2.30      6.36 o 
   5   8   6       39.49       38.76      8.81 o 
   6   8   6       32.62       33.88     11.76 o 
   7   8   6      119.74       87.55     12.57 o 
   8   8   6       64.48       56.29     11.42 o 
   9   8   6        1.27        6.86      9.62 o 
  10   8   6        7.09       15.88      8.68 o 
  11   8   6        3.92       20.09      9.48 o 
  12   8   6        5.83       11.97     11.10 o 
  13   8   6       14.34       13.58     14.85 o 
  14   8   6       20.40       33.32     14.91 o 
  15   8   6        0.38        0.40     15.92 o 
 -19   9   6        0.03       24.10     20.78 o 
 -18   9   6        0.00        4.36     14.58 o 
 -17   9   6        4.57        4.80     11.99 o 
 -16   9   6        0.01        8.22     11.81 o 
 -15   9   6        7.81       16.70     10.16 o 
 -14   9   6        0.69        5.62     11.39 o 
 -13   9   6        7.23        9.85     10.09 o 
 -12   9   6       20.22       14.05     10.00 o 
 -11   9   6       61.02       68.78     19.50 o 
 -10   9   6      111.32      120.08     15.57 o 
  -9   9   6        4.46        8.29      9.24 o 
  -8   9   6        3.32        2.31      8.51 o 
  -7   9   6       31.82       22.76      9.55 o 
  -6   9   6      300.38      321.78     26.44 o 
  -5   9   6       37.67       25.54      7.94 o 
  -4   9   6        1.77        9.04      7.10 o 
  -3   9   6        5.77       10.12      7.17 o 
  -2   9   6        1.81       10.21      7.43 o 
  -1   9   6      185.52      179.23     18.86 o 
   0   9   6        6.92        3.11      8.19 o 
   1   9   6      546.00      581.73     24.58 o 
   2   9   6       19.07       13.43      8.02 o 
   3   9   6      100.72       70.09     11.60 o 
   4   9   6        3.75        4.57      8.44 o 
   5   9   6       31.42       11.05     10.40 o 
   6   9   6        4.37        5.96     10.36 o 
   7   9   6        0.09       10.57     10.76 o 
   8   9   6        2.46        2.49      9.16 o 
   9   9   6        9.46       22.85     10.00 o 
  10   9   6        8.41        2.20      9.81 o 
  11   9   6        5.48        9.21     10.47 o 
  12   9   6        0.35       10.93     10.33 o 
  13   9   6        1.60       19.12     16.34 o 
  14   9   6        0.39       -3.08     13.37 o 
 -18  10   6        0.06       27.79     36.65 o 
 -17  10   6        0.50       30.87     16.19 o 
 -16  10   6        0.66        5.64     18.24 o 
 -15  10   6        1.05       -4.32     12.99 o 
 -14  10   6        0.73       17.11     13.49 o 
 -13  10   6       30.00       41.72     20.28 o 
 -12  10   6       12.75       14.79     13.65 o 
 -11  10   6        3.36        1.33     11.93 o 
 -10  10   6        2.02        9.14     10.86 o 
  -9  10   6        8.32       18.95     10.29 o 
  -8  10   6        4.48        2.68      8.42 o 
  -7  10   6        0.02       -3.36      7.95 o 
  -6  10   6        2.56        7.06      8.51 o 
  -5  10   6       92.04       83.23     11.31 o 
  -4  10   6        1.90       -4.49      6.56 o 
  -3  10   6        7.26        8.36      9.55 o 
  -2  10   6       27.04       11.92      8.09 o 
  -1  10   6      179.31      170.00     18.94 o 
   0  10   6      140.20      155.40     15.66 o 
   1  10   6       53.18       35.38     11.04 o 
   2  10   6      163.62      160.39     17.42 o 
   3  10   6        0.22        1.09      8.31 o 
   4  10   6        6.12       -2.26      8.40 o 
   5  10   6        7.77       11.07      9.61 o 
   6  10   6        0.11        3.73     17.51 o 
   7  10   6       11.33       11.98     11.17 o 
   8  10   6       22.73       20.70     11.00 o 
   9  10   6        0.17       11.41     15.83 o 
  10  10   6        0.83        2.49     11.20 o 
  11  10   6        1.13        3.22     10.70 o 
  12  10   6        4.64        7.94     25.35 o 
  13  10   6        0.15        4.15     17.60 o 
  14  10   6        1.48        8.40     15.92 o 
 -18  11   6        0.31       15.68     32.32 o 
 -17  11   6        1.42       23.95     31.55 o 
 -16  11   6        0.65       13.66     20.17 o 
 -15  11   6        4.63        8.52     15.49 o 
 -14  11   6       21.77        7.09     15.00 o 
 -13  11   6       22.45       19.45     15.25 o 
 -12  11   6        5.13        5.35     14.18 o 
 -11  11   6       35.80       45.50     21.22 o 
 -10  11   6        0.00       11.74     10.74 o 
  -9  11   6       18.31       17.14     16.01 o 
  -8  11   6        0.44       10.29      9.04 o 
  -7  11   6        0.11        2.12      8.83 o 
  -6  11   6       26.52       17.75      9.89 o 
  -5  11   6        0.29        6.02      8.83 o 
  -4  11   6       40.19       21.81      8.36 o 
  -3  11   6        0.03       -3.87      7.05 o 
  -2  11   6       10.47       17.32      8.78 o 
  -1  11   6        4.09        4.83      8.24 o 
   0  11   6       67.53       64.77     12.45 o 
   1  11   6       95.71       67.48     13.52 o 
   2  11   6      107.68       78.79     13.84 o 
   3  11   6       48.76       14.46     10.69 o 
   4  11   6        2.73       -4.29      9.79 o 
   5  11   6        0.66        9.16      9.52 o 
   6  11   6        5.29        0.84     27.94 o 
   7  11   6       52.73       56.19     16.06 o 
   8  11   6        0.18       19.42     10.99 o 
   9  11   6        0.17       17.97     13.06 o 
  10  11   6       11.12       40.63     14.16 o 
  11  11   6        9.13       30.98     27.43 o 
  12  11   6        0.00      -26.71     55.57 o 
  13  11   6        0.37       36.34     28.59 o 
 -17  12   6        0.63        3.00     21.11 o 
 -16  12   6        0.57       -5.15     20.39 o 
 -15  12   6        0.00       12.45     16.87 o 
 -14  12   6        0.52       -6.33     15.05 o 
 -13  12   6        8.17       19.32     25.09 o 
 -12  12   6       41.70       58.30     18.49 o 
 -11  12   6       13.89       21.44     15.19 o 
 -10  12   6        0.02       24.00     16.15 o 
  -9  12   6        0.25       11.14     13.79 o 
  -8  12   6       26.41       28.29     10.96 o 
  -7  12   6       30.75       41.02     12.11 o 
  -6  12   6       11.54       13.40     10.24 o 
  -5  12   6        2.24        0.39      9.42 o 
  -4  12   6       22.42       30.65      9.45 o 
  -3  12   6        4.10        3.03      8.24 o 
  -2  12   6       12.68       10.56      9.95 o 
  -1  12   6       12.02        8.62      9.30 o 
   0  12   6      100.59       86.94     14.58 o 
   1  12   6       79.83       46.22     12.59 o 
   2  12   6        2.10        8.32     10.12 o 
   3  12   6        1.00       13.76      9.84 o 
   4  12   6        2.57        0.09     10.50 o 
   5  12   6        0.28        1.05     10.54 o 
   6  12   6        8.34       -3.44     13.55 o 
   7  12   6        7.08       18.47     12.11 o 
   8  12   6        5.85       11.69     11.72 o 
   9  12   6        1.58       19.03     12.17 o 
  10  12   6        5.09       28.61     24.70 o 
  11  12   6        0.49       48.88     29.38 o 
  12  12   6        0.74       15.55     55.75 o 
 -15  13   6        0.13       23.04     24.91 o 
 -14  13   6        0.74       21.34     14.80 o 
 -13  13   6       10.48       53.52     19.96 o 
 -12  13   6        2.51       35.83     17.49 o 
 -11  13   6       12.55       13.20     13.88 o 
 -10  13   6        5.29       41.81     13.02 o 
  -9  13   6        0.37       20.33     12.09 o 
  -8  13   6        0.00       15.19     16.15 o 
  -7  13   6        0.53       21.35     10.90 o 
  -6  13   6        0.13        2.21     11.09 o 
  -5  13   6        4.43        0.67     10.04 o 
  -4  13   6        1.46        7.13      9.49 o 
  -3  13   6        1.87        0.60      9.15 o 
  -2  13   6       19.24        7.28      8.85 o 
  -1  13   6       60.52       50.81     15.85 o 
   0  13   6       50.75       45.93     13.21 o 
   1  13   6        1.06        5.17     11.48 o 
   2  13   6       35.50       55.04     12.85 o 
   3  13   6       19.34        6.57     10.65 o 
   4  13   6        1.17        0.21     11.32 o 
   5  13   6        5.80        8.61     11.41 o 
   6  13   6        0.83        4.18     11.59 o 
   7  13   6        0.02       20.82     15.49 o 
   8  13   6        1.76       18.39     13.97 o 
   9  13   6        7.78       34.01     25.86 o 
  10  13   6        0.18      -18.39     61.77 o 
  11  13   6        0.94      -25.24     51.23 o 
 -14  14   6        0.13       15.69     34.01 o 
 -13  14   6       18.21       28.19     18.17 o 
 -12  14   6       16.41       42.74     18.82 o 
 -11  14   6        0.87        5.27     15.82 o 
 -10  14   6        5.11       31.33     14.15 o 
  -9  14   6        0.92       15.75     12.87 o 
  -8  14   6        0.27        6.50     11.37 o 
  -7  14   6        0.73       30.64     12.16 o 
  -6  14   6        0.01       -5.86     13.83 o 
  -5  14   6        3.18        9.83     11.37 o 
  -4  14   6        0.18       -3.13     13.82 o 
  -3  14   6        3.84        8.43     10.18 o 
  -2  14   6        0.27        3.58     10.71 o 
  -1  14   6       12.43        0.72     11.75 o 
   0  14   6       59.01       58.66     13.44 o 
   1  14   6        9.91        3.44     13.14 o 
   2  14   6        0.45       -4.41     15.04 o 
   3  14   6        4.31       10.25     12.18 o 
   4  14   6        0.79       -2.42     16.55 o 
   5  14   6        1.87       -5.12     16.14 o 
   6  14   6        4.90       10.25     11.73 o 
   7  14   6        0.26       27.32     29.01 o 
   8  14   6        7.33        1.26     94.17 o 
   9  14   6        0.04       33.70     21.01 o 
 -12  15   6        0.00       -2.70     33.66 o 
 -11  15   6        1.32       19.54     28.35 o 
 -10  15   6        0.32       22.79     15.21 o 
  -9  15   6        1.31        8.15     16.60 o 
  -8  15   6        0.05      -13.04     13.04 o 
  -7  15   6        1.01       14.17     13.10 o 
  -6  15   6        0.77       -0.41     11.99 o 
  -5  15   6        1.60        5.50     15.32 o 
  -4  15   6        0.45        2.16     13.66 o 
  -3  15   6        6.22        7.10     11.73 o 
  -2  15   6        2.25       -0.75     12.24 o 
  -1  15   6        6.19        1.19     18.37 o 
   0  15   6        0.34       15.19     15.58 o 
   1  15   6        1.29        2.50     11.70 o 
   2  15   6        8.91       17.87     13.38 o 
   3  15   6        0.33        2.04     12.97 o 
   4  15   6        0.16        8.73     18.60 o 
   5  15   6        0.17       20.86     16.83 o 
   6  15   6        0.40        1.49     20.43 o 
   7  15   6        1.10        1.71     72.99 o 
 -10  16   6        5.90        5.93     21.35 o 
  -9  16   6        1.97        1.93     27.80 o 
  -8  16   6        1.60        2.81     24.47 o 
  -7  16   6        0.24       28.16     16.65 o 
  -6  16   6        2.16        2.24     14.00 o 
  -5  16   6        0.26       23.22     13.44 o 
  -4  16   6        0.00        4.53     12.76 o 
  -3  16   6        5.97       -4.07     17.29 o 
  -2  16   6       25.06       21.15     18.87 o 
  -1  16   6       30.25       24.49     17.37 o 
   0  16   6        1.11       31.57     17.84 o 
   1  16   6        0.13        9.65     20.78 o 
   2  16   6        1.28       15.16     21.33 o 
   3  16   6        4.81       29.65     32.76 o 
   4  16   6        3.13       23.28     40.43 o 
   5  16   6        0.04      -17.55     30.25 o 
  -6  17   6        0.02        8.37     18.41 o 
  -5  17   6        0.20       16.38     26.31 o 
  -4  17   6        0.25        5.54     39.32 o 
  -3  17   6        2.13       25.97     22.36 o 
  -2  17   6        9.76       61.07     22.51 o 
  -1  17   6       18.37       39.41     44.95 o 
   0  17   6        7.36       17.16     29.20 o 
   1  17   6        2.01       70.72     32.80 o 
 -22   1   7        0.98       67.80     82.79 o 
 -21   1   7        5.74       27.04     44.04 o 
 -20   1   7        0.12       17.60     14.44 o 
 -19   1   7       11.93       -2.23     11.99 o 
 -18   1   7        2.91        6.93      8.96 o 
 -17   1   7        1.18        1.47      9.17 o 
 -16   1   7        1.09        3.52      9.17 o 
 -15   1   7       10.34       -1.68      8.99 o 
 -14   1   7        0.01        0.84      7.86 o 
 -13   1   7       17.47        4.03      9.40 o 
 -12   1   7        0.03        5.45      8.36 o 
 -11   1   7       98.20       76.79     12.82 o 
 -10   1   7       38.42       19.11      8.20 o 
  -9   1   7      267.85      256.72     10.69 o 
  -8   1   7       58.51       60.89      7.88 o 
  -7   1   7      325.73      363.81     15.03 o 
  -6   1   7       87.24       89.80      9.35 o 
  -5   1   7      240.98      228.49     10.77 o 
  -4   1   7       18.58       18.88      5.18 o 
  -3   1   7      158.96      160.75      8.97 o 
  -2   1   7      149.24      172.70     10.01 o 
  -1   1   7       59.73       91.95      7.44 o 
   0   1   7       35.48       31.52      5.95 o 
   1   1   7       70.10       81.12      7.99 o 
   2   1   7       67.13       54.22      6.63 o 
   3   1   7        7.79        2.14      7.38 o 
   4   1   7      404.37      383.42     15.29 o 
   5   1   7      294.80      298.06     14.30 o 
   6   1   7        0.77        7.99      8.15 o 
   7   1   7        0.82        0.50      5.29 o 
   8   1   7        8.64       14.07      8.03 o 
   9   1   7        8.93       10.58      6.19 o 
  10   1   7       94.56       95.48     16.04 o 
  11   1   7        9.55       11.00      6.89 o 
  12   1   7        0.36        9.88      6.24 o 
  13   1   7        1.91        7.68      7.49 o 
  14   1   7        8.16       13.98      7.92 o 
  15   1   7        0.12       11.92      8.79 o 
  16   1   7        0.07       24.27     18.96 o 
 -22   2   7       14.64       73.23    105.49 o 
 -21   2   7        0.15       43.65     53.58 o 
 -20   2   7        0.20        9.61     21.22 o 
 -19   2   7        0.05       11.69     20.39 o 
 -18   2   7       12.95       12.55     12.17 o 
 -17   2   7        0.28        9.30     10.29 o 
 -16   2   7       13.40       -5.33      7.88 o 
 -15   2   7       11.28       19.99      9.24 o 
 -14   2   7        3.57       -6.62      6.62 o 
 -13   2   7        4.38       -1.89      7.33 o 
 -12   2   7       16.19        4.03      7.34 o 
 -11   2   7       26.24       21.02      8.14 o 
 -10   2   7     2270.60     2208.50     48.65 o 
  -9   2   7     1774.39     1739.96     27.39 o 
  -8   2   7        0.21       -1.46      5.17 o 
  -7   2   7       16.37       11.50      5.51 o 
  -6   2   7       59.90       72.34      8.96 o 
  -5   2   7      954.52      932.15     18.60 o 
  -4   2   7       56.07       48.30      6.52 o 
  -3   2   7        2.60        2.55      4.16 o 
  -2   2   7        4.43        0.80      3.86 o 
  -1   2   7       88.77       94.91      7.33 o 
   0   2   7       40.48       29.13      5.35 o 
   1   2   7       16.97       20.09      5.07 o 
   2   2   7       35.91       27.18      6.53 o 
   3   2   7     1974.87     1925.46     29.08 o 
   4   2   7      288.62      304.06     17.35 o 
   5   2   7        8.45        9.89      6.74 o 
   6   2   7        7.74       10.24      6.19 o 
   7   2   7       56.82       46.79      8.31 o 
   8   2   7       14.41        5.54      5.53 o 
   9   2   7        1.30        7.01      6.46 o 
  10   2   7       46.84       35.13     12.20 o 
  11   2   7        6.24       13.10      9.10 o 
  12   2   7        9.38       10.22      7.44 o 
  13   2   7        0.24        7.24      7.78 o 
  14   2   7       26.97       33.96      9.55 o 
  15   2   7       10.03        4.10      8.61 o 
  16   2   7        7.76       37.02     14.84 o 
 -21   3   7        3.64       58.11     66.52 o 
 -20   3   7        1.80        5.97     26.10 o 
 -19   3   7        6.65       31.80     32.27 o 
 -18   3   7        2.29       11.10      9.88 o 
 -17   3   7       47.89       47.21     17.80 o 
 -16   3   7       47.67       61.52     15.55 o 
 -15   3   7        4.57        1.85      8.25 o 
 -14   3   7       25.18       16.13     10.50 o 
 -13   3   7       59.98       63.72     10.53 o 
 -12   3   7       92.54      121.89     12.82 o 
 -11   3   7      308.68      343.94     18.44 o 
 -10   3   7      144.76      184.00     14.05 o 
  -9   3   7        6.90        6.88      5.94 o 
  -8   3   7      506.24      502.84     16.65 o 
  -7   3   7       25.97       20.67      7.34 o 
  -6   3   7       15.85       18.32      5.78 o 
  -5   3   7       20.70       16.14      4.78 o 
  -4   3   7     2183.22     2177.29     31.17 o 
  -3   3   7      449.47      518.28     12.99 o 
  -2   3   7      331.82      299.73     10.95 o 
  -1   3   7       72.76       65.60      6.73 o 
   0   3   7        7.72        5.30      4.46 o 
   1   3   7      714.12      734.75     16.03 o 
   2   3   7     1780.19     1791.76     24.98 o 
   3   3   7      955.72      938.34     20.23 o 
   4   3   7      441.09      471.66     16.34 o 
   5   3   7        2.62       -3.07      5.70 o 
   6   3   7       16.95       18.67      5.78 o 
   7   3   7        4.11        5.26      9.32 o 
   8   3   7      203.45      220.90     17.91 o 
   9   3   7        1.55        8.14      6.61 o 
  10   3   7       42.48       39.09     12.30 o 
  11   3   7       95.99       73.56     15.86 o 
  12   3   7        6.21        7.63      7.16 o 
  13   3   7        2.06        4.10      8.09 o 
  14   3   7       11.81       19.86      8.44 o 
  15   3   7       13.78       18.21      9.96 o 
  16   3   7        2.05       31.26     16.80 o 
 -21   4   7        7.70       52.02     60.28 o 
 -20   4   7        5.03        0.25     15.10 o 
 -19   4   7        8.35       10.10     15.11 o 
 -18   4   7        6.54       44.71     11.82 o 
 -17   4   7       11.77       20.41     14.37 o 
 -16   4   7        1.09        4.25      9.37 o 
 -15   4   7        3.49       18.22     13.09 o 
 -14   4   7       51.03       62.80     12.56 o 
 -13   4   7       43.79       50.84     11.72 o 
 -12   4   7       27.47       12.15     14.13 o 
 -11   4   7       14.61       13.99     13.35 o 
 -10   4   7      335.55      313.08     26.18 o 
  -9   4   7        8.48        0.36      5.34 o 
  -8   4   7      184.40      199.89     11.43 o 
  -7   4   7      193.15      196.96     12.78 o 
  -6   4   7       13.11       -2.26      6.61 o 
  -5   4   7       35.21       44.47      6.47 o 
  -4   4   7       19.12       24.83      6.61 o 
  -3   4   7       20.57       14.69      6.12 o 
  -2   4   7      208.54      193.43      8.96 o 
  -1   4   7      181.21      175.03     13.16 o 
   0   4   7       53.90       51.02      7.53 o 
   1   4   7       41.82       44.16      6.06 o 
   2   4   7      117.20      105.89      8.88 o 
   3   4   7       29.26       18.15      6.84 o 
   4   4   7       37.71       25.28      7.37 o 
   5   4   7       95.79       94.49      9.90 o 
   6   4   7        0.13        4.67      6.01 o 
   7   4   7        7.06       13.95      6.91 o 
   8   4   7       17.55       13.21      7.83 o 
   9   4   7      110.42       94.69     15.88 o 
  10   4   7        9.54       20.94     14.54 o 
  11   4   7        0.04        9.97      7.94 o 
  12   4   7       15.89       16.25      8.73 o 
  13   4   7       28.44       18.74      9.49 o 
  14   4   7        0.62        7.19     10.63 o 
  15   4   7        7.06       14.98     12.81 o 
  16   4   7        0.00       10.00     14.56 o 
 -21   5   7        4.33       80.02     48.71 o 
 -20   5   7        5.64       45.83     38.57 o 
 -19   5   7        0.31       -4.60     11.78 o 
 -18   5   7        3.06       15.66     11.72 o 
 -17   5   7        8.02       28.01     11.56 o 
 -16   5   7        7.61        8.07     10.19 o 
 -15   5   7        3.33       -0.93     12.43 o 
 -14   5   7        0.01       13.26      9.66 o 
 -13   5   7        0.26       -1.67      9.18 o 
 -12   5   7       91.86       92.47     14.74 o 
 -11   5   7      262.89      279.48     19.97 o 
 -10   5   7      158.67      164.47     20.08 o 
  -9   5   7      296.90      308.75     21.15 o 
  -8   5   7      558.45      582.41     21.36 o 
  -7   5   7       91.96       99.81     13.11 o 
  -6   5   7      171.55      173.30     11.30 o 
  -5   5   7      245.74      232.06     17.00 o 
  -4   5   7       73.75       77.15      9.38 o 
  -3   5   7        3.35        2.06      4.87 o 
  -2   5   7       65.08       62.14      7.07 o 
  -1   5   7      165.47      190.69     13.41 o 
   0   5   7        1.75        5.34      5.02 o 
   1   5   7      324.70      325.89     13.47 o 
   2   5   7      243.65      261.46     16.10 o 
   3   5   7       10.54       15.09      6.09 o 
   4   5   7      115.48      107.67     10.16 o 
   5   5   7      361.69      416.35     17.46 o 
   6   5   7        0.12        3.98      7.78 o 
   7   5   7        5.67       10.71     13.45 o 
   8   5   7        3.98        9.18     10.35 o 
   9   5   7       32.16       27.60      9.49 o 
  10   5   7        0.69        3.90      8.38 o 
  11   5   7        8.72       16.04      9.43 o 
  12   5   7        4.71       11.41     10.80 o 
  13   5   7        1.99       -2.84      9.59 o 
  14   5   7        0.01        2.37     10.74 o 
  15   5   7        6.90       10.48     12.74 o 
 -21   6   7        3.52       -3.34     68.15 o 
 -20   6   7       12.74       27.47     47.77 o 
 -19   6   7        0.50        9.94     14.63 o 
 -18   6   7        1.15       19.05     13.39 o 
 -17   6   7        0.88       -0.21     13.06 o 
 -16   6   7       36.88       45.81     12.87 o 
 -15   6   7        4.45       -5.13     10.42 o 
 -14   6   7        8.58        9.58      9.72 o 
 -13   6   7       77.49       85.22     14.30 o 
 -12   6   7      173.91      172.74     25.43 o 
 -11   6   7      164.96      157.10     20.37 o 
 -10   6   7       33.11       34.90     11.22 o 
  -9   6   7       74.99      104.56     14.83 o 
  -8   6   7       56.66       59.00      9.44 o 
  -7   6   7      288.50      298.00     20.79 o 
  -6   6   7      314.80      325.37     15.84 o 
  -5   6   7      156.93      171.32     16.48 o 
  -4   6   7        8.51       10.78      7.13 o 
  -3   6   7      549.58      552.63     20.62 o 
  -2   6   7      349.66      368.81     17.88 o 
  -1   6   7        4.78        9.93      6.89 o 
   0   6   7      216.00      228.53     16.72 o 
   1   6   7      719.69      755.59     22.98 o 
   2   6   7      708.85      737.30     20.29 o 
   3   6   7        8.04        3.65      6.47 o 
   4   6   7       87.63       97.99     11.45 o 
   5   6   7       63.58       69.49     10.16 o 
   6   6   7        0.46       17.56     16.12 o 
   7   6   7        0.13       -1.76      7.86 o 
   8   6   7       12.98       22.40      8.93 o 
   9   6   7       11.01       17.87      9.07 o 
  10   6   7        9.65       11.00      9.58 o 
  11   6   7        0.80        3.07      9.29 o 
  12   6   7        5.12       10.72     10.29 o 
  13   6   7        1.74       -3.55     10.91 o 
  14   6   7       12.05       17.06     13.26 o 
  15   6   7        1.50       22.29     15.52 o 
 -20   7   7        0.95       31.39     33.90 o 
 -19   7   7        0.02       18.94     15.77 o 
 -18   7   7        0.22       13.50     12.59 o 
 -17   7   7        2.26       10.36     12.74 o 
 -16   7   7        7.79       16.83     10.71 o 
 -15   7   7        1.07       -3.40      9.09 o 
 -14   7   7        1.21       10.19     10.60 o 
 -13   7   7       41.06       18.05     12.74 o 
 -12   7   7        2.32        6.79      8.59 o 
 -11   7   7      203.70      182.64     17.66 o 
 -10   7   7       17.80       22.27      9.77 o 
  -9   7   7      118.37      120.73     12.95 o 
  -8   7   7      334.19      353.91     21.70 o 
  -7   7   7        2.85       14.40      8.91 o 
  -6   7   7       37.56       40.44     10.14 o 
  -5   7   7       43.47       28.46      9.27 o 
  -4   7   7      120.88      115.14     11.54 o 
  -3   7   7        1.68        5.90      6.62 o 
  -2   7   7       86.25       84.77     13.39 o 
  -1   7   7       18.31       11.46      7.79 o 
   0   7   7        0.27       -1.29      7.73 o 
   1   7   7      282.01      305.28     19.64 o 
   2   7   7      838.14      892.74     24.27 o 
   3   7   7       82.33       75.22     10.74 o 
   4   7   7       77.88       51.48     10.44 o 
   5   7   7       15.48        9.01     14.13 o 
   6   7   7       14.37       13.19      8.70 o 
   7   7   7       19.46       10.28      8.15 o 
   8   7   7        3.60        6.24      8.46 o 
   9   7   7        3.81       10.81      8.94 o 
  10   7   7       18.32       21.43     10.24 o 
  11   7   7        0.90        6.38      9.05 o 
  12   7   7        0.04       -1.94     10.75 o 
  13   7   7        0.08       -4.14     15.14 o 
  14   7   7       11.17        6.80     14.24 o 
 -19   8   7        0.49       28.59     14.95 o 
 -18   8   7        0.65       18.41     15.69 o 
 -17   8   7        1.75       18.43     18.55 o 
 -16   8   7        1.21        5.26     10.09 o 
 -15   8   7        0.04       -3.44     10.20 o 
 -14   8   7        1.63        5.09     10.56 o 
 -13   8   7       29.51       36.43     11.74 o 
 -12   8   7        0.21       16.79     10.19 o 
 -11   8   7        4.78       17.85     12.54 o 
 -10   8   7       22.11       38.82     11.79 o 
  -9   8   7        4.71        1.49      8.36 o 
  -8   8   7      181.00      212.32     17.94 o 
  -7   8   7        0.02       -1.88      7.15 o 
  -6   8   7        2.38        6.84      7.86 o 
  -5   8   7       40.35       41.41      9.54 o 
  -4   8   7       71.56       61.14     10.29 o 
  -3   8   7       61.84       49.44      9.62 o 
  -2   8   7       13.24       16.40      8.09 o 
  -1   8   7       16.28        3.21     12.04 o 
   0   8   7        0.21        2.43      7.91 o 
   1   8   7       10.46       12.13      8.66 o 
   2   8   7      284.92      333.53     24.78 o 
   3   8   7       45.19       35.50     13.27 o 
   4   8   7       12.71       16.72      9.94 o 
   5   8   7       19.59       37.33     23.41 o 
   6   8   7       87.81      105.68     13.10 o 
   7   8   7       37.82       38.36     11.25 o 
   8   8   7        1.12        6.90      8.85 o 
   9   8   7        0.07        4.23      9.72 o 
  10   8   7        1.91       14.95     10.00 o 
  11   8   7       28.68       44.73     12.37 o 
  12   8   7        4.97       24.97     13.31 o 
  13   8   7        0.60       12.82     17.38 o 
  14   8   7        4.57        6.59     14.36 o 
 -19   9   7       10.34      139.97     47.57 o 
 -18   9   7        0.42       40.89     31.18 o 
 -17   9   7        1.09       13.73     14.50 o 
 -16   9   7        0.05       21.21     15.08 o 
 -15   9   7       18.02       43.85     16.89 o 
 -14   9   7        2.79       12.01     13.28 o 
 -13   9   7       18.02        9.24     19.96 o 
 -12   9   7       19.87        3.78     11.54 o 
 -11   9   7        5.57       11.77     13.41 o 
 -10   9   7        0.91       15.94      9.69 o 
  -9   9   7        1.90       11.94      9.38 o 
  -8   9   7        4.17        1.27      7.88 o 
  -7   9   7      446.39      462.92     23.49 o 
  -6   9   7       63.89       66.85     11.96 o 
  -5   9   7       21.90       13.68      7.93 o 
  -4   9   7       82.33       67.52     14.19 o 
  -3   9   7       92.73      106.27     12.49 o 
  -2   9   7       23.36       23.48      8.71 o 
  -1   9   7       17.03       12.14      8.45 o 
   0   9   7      429.43      433.15     23.34 o 
   1   9   7      124.25      111.55     14.81 o 
   2   9   7        5.09       -3.08      7.24 o 
   3   9   7       10.17        2.54     10.83 o 
   4   9   7        0.23       -3.05      8.49 o 
   5   9   7       18.07        3.82     11.34 o 
   6   9   7        1.28        9.39     21.52 o 
   7   9   7       23.28        8.23     16.39 o 
   8   9   7        9.28       27.02     12.36 o 
   9   9   7        1.50        3.84     10.26 o 
  10   9   7        8.81       10.23     19.34 o 
  11   9   7       18.22       13.47     12.80 o 
  12   9   7       10.52       22.00     18.68 o 
  13   9   7        2.62        8.10     24.56 o 
 -18  10   7        5.79       24.51     26.98 o 
 -17  10   7        0.65       24.53     24.38 o 
 -16  10   7        1.69       32.22     22.37 o 
 -15  10   7       14.61       14.44     20.64 o 
 -14  10   7       26.21       38.75     17.38 o 
 -13  10   7       22.60        7.29     13.23 o 
 -12  10   7       61.64       66.53     17.36 o 
 -11  10   7       26.39       12.98     13.62 o 
 -10  10   7        3.62       25.26     11.87 o 
  -9  10   7       32.09       40.13     12.62 o 
  -8  10   7       27.29       25.99     11.75 o 
  -7  10   7       38.84       36.52     10.74 o 
  -6  10   7      124.92      129.07     15.71 o 
  -5  10   7       42.58       18.41      9.87 o 
  -4  10   7        0.24        7.37      7.85 o 
  -3  10   7        3.58       -4.63      7.95 o 
  -2  10   7       62.38       42.40     10.84 o 
  -1  10   7      423.34      409.49     23.61 o 
   0  10   7      184.74      193.80     18.48 o 
   1  10   7      364.30      338.87     22.30 o 
   2  10   7        0.44        8.29      9.59 o 
   3  10   7      193.50      139.47     18.80 o 
   4  10   7       35.63       40.48     12.76 o 
   5  10   7       10.10       -0.73     13.13 o 
   6  10   7      154.97      118.81     20.22 o 
   7  10   7        0.76        2.92     13.73 o 
   8  10   7        0.00       -0.77     10.39 o 
   9  10   7       28.58       14.37     13.13 o 
  10  10   7       21.74       26.37     15.48 o 
  11  10   7        0.19       -5.68     26.21 o 
  12  10   7        7.78        4.14     26.97 o 
 -17  11   7        0.10       24.88     30.23 o 
 -16  11   7        1.09       13.01     25.68 o 
 -15  11   7        0.01       17.54     16.45 o 
 -14  11   7        1.07       19.47     28.61 o 
 -13  11   7        1.00        7.37     14.20 o 
 -12  11   7        7.10       12.52     14.02 o 
 -11  11   7        2.85        8.17     13.27 o 
 -10  11   7        3.02       19.17     25.08 o 
  -9  11   7        4.85       22.01     11.83 o 
  -8  11   7        3.51       -5.14     11.18 o 
  -7  11   7        0.07        5.75      9.79 o 
  -6  11   7        2.06       13.53     10.41 o 
  -5  11   7       34.38       43.45     10.53 o 
  -4  11   7        7.15       15.75      8.93 o 
  -3  11   7        5.46        1.91      8.62 o 
  -2  11   7       65.40       51.99     10.72 o 
  -1  11   7        1.81       -3.04      8.88 o 
   0  11   7       46.40       52.16     12.49 o 
   1  11   7       42.45       21.47     10.59 o 
   2  11   7        7.31        1.52     10.84 o 
   3  11   7        9.60       17.70     11.71 o 
   4  11   7        3.75        0.95      8.93 o 
   5  11   7        9.73       14.82     12.75 o 
   6  11   7        4.92        3.95     11.09 o 
   7  11   7        6.79       12.38     12.27 o 
   8  11   7        1.97        3.52     10.21 o 
   9  11   7        9.85        1.59     20.47 o 
  10  11   7        0.18       -1.31     32.04 o 
  11  11   7        0.96      -17.61     31.20 o 
 -16  12   7        0.43       63.74     23.26 o 
 -15  12   7        0.05        0.97     22.30 o 
 -14  12   7        5.45       11.19     15.81 o 
 -13  12   7        7.13       15.67     14.66 o 
 -12  12   7        0.30        0.94     17.84 o 
 -11  12   7        0.47       14.54     16.68 o 
 -10  12   7        0.05       19.29     17.93 o 
  -9  12   7        4.67       23.18     10.56 o 
  -8  12   7       14.55       24.79     11.26 o 
  -7  12   7        7.94        3.46      9.13 o 
  -6  12   7       41.96       33.40     11.87 o 
  -5  12   7       28.20       10.26     10.17 o 
  -4  12   7        6.59        6.33      9.11 o 
  -3  12   7       26.53       21.02      9.73 o 
  -2  12   7        0.03       -4.27      8.35 o 
  -1  12   7        4.06        4.95      9.38 o 
   0  12   7        0.91       -0.62     10.08 o 
   1  12   7        6.74       -8.94     10.90 o 
   2  12   7        7.73        7.34     10.36 o 
   3  12   7        1.57        5.53     10.92 o 
   4  12   7        0.79       -3.52      9.82 o 
   5  12   7        0.25        8.00     10.40 o 
   6  12   7        0.01        9.33     11.52 o 
   7  12   7        2.81        5.08     11.25 o 
   8  12   7        0.72      -12.73     22.88 o 
   9  12   7        0.32       -6.02     37.64 o 
  10  12   7        0.05       -0.98     39.91 o 
 -15  13   7        1.27        6.90     43.61 o 
 -14  13   7        7.29       10.17     20.40 o 
 -13  13   7       17.70       35.58     18.00 o 
 -12  13   7        0.05       15.43     15.39 o 
 -11  13   7        5.06       15.79     17.93 o 
 -10  13   7        0.04       19.42     15.74 o 
  -9  13   7        0.02        7.10     18.90 o 
  -8  13   7        2.59       26.19     11.21 o 
  -7  13   7        2.09       13.99     14.02 o 
  -6  13   7       38.55       36.50     12.15 o 
  -5  13   7        4.11       20.17     12.67 o 
  -4  13   7        2.88        5.91     10.28 o 
  -3  13   7        1.31        8.12      9.41 o 
  -2  13   7       28.72       34.77     13.06 o 
  -1  13   7       78.87       70.87     15.04 o 
   0  13   7       85.41       35.16     14.34 o 
   1  13   7       19.80       17.75     13.95 o 
   2  13   7        7.87        0.64     16.36 o 
   3  13   7        1.82        1.95     19.94 o 
   4  13   7        4.02      -13.96     15.98 o 
   5  13   7        0.40        1.76     13.41 o 
   6  13   7        0.58       15.87     11.95 o 
   7  13   7        0.27       10.90     20.94 o 
   8  13   7        3.61        3.44     98.38 o 
   9  13   7        1.60       34.68     24.88 o 
 -13  14   7        1.13       -4.74     34.88 o 
 -12  14   7        0.56       10.38     21.43 o 
 -11  14   7        0.34       10.38     17.81 o 
 -10  14   7        0.37        0.48     16.70 o 
  -9  14   7        0.90       25.39     15.27 o 
  -8  14   7        0.12        3.03     14.16 o 
  -7  14   7       11.61       19.23     14.16 o 
  -6  14   7        1.29       26.34     12.28 o 
  -5  14   7        4.65       -0.34     15.70 o 
  -4  14   7        0.01        4.83     10.31 o 
  -3  14   7        0.04       -0.60     14.75 o 
  -2  14   7       12.62       13.69     12.90 o 
  -1  14   7       11.12        9.62     12.07 o 
   0  14   7       47.02       32.74     15.63 o 
   1  14   7        3.57        9.80     15.68 o 
   2  14   7        0.82       -0.34     17.86 o 
   3  14   7        0.49       -4.02     12.64 o 
   4  14   7        0.73        1.73     21.46 o 
   5  14   7        0.00       25.52     22.31 o 
   6  14   7        0.10       23.53     19.53 o 
   7  14   7        0.25       37.11     22.90 o 
 -11  15   7        0.00       16.01     20.11 o 
 -10  15   7        2.07      -11.87     18.95 o 
  -9  15   7        0.48       24.46     17.78 o 
  -8  15   7        5.92       32.24     15.74 o 
  -7  15   7        0.64       21.12     12.87 o 
  -6  15   7        0.50      -10.58     11.86 o 
  -5  15   7        0.30        7.31     17.68 o 
  -4  15   7        0.07       10.83     12.82 o 
  -3  15   7        1.86       15.01     13.43 o 
  -2  15   7        0.48      -16.06     16.06 o 
  -1  15   7        2.09        2.24     18.07 o 
   0  15   7       29.79       14.51     20.67 o 
   1  15   7        0.28       13.08     17.18 o 
   2  15   7        7.56       35.03     19.45 o 
   3  15   7        0.70       33.77     31.57 o 
   4  15   7        4.14       17.90     22.25 o 
   5  15   7        2.17       51.98     26.30 o 
  -8  16   7        1.16       31.36     23.17 o 
  -7  16   7        0.14        4.32     31.85 o 
  -6  16   7        2.86       23.98     23.33 o 
  -5  16   7       10.87       44.35     26.28 o 
  -4  16   7        0.60       13.92     25.09 o 
  -3  16   7        1.85       22.29     43.86 o 
  -2  16   7        3.03       23.95     43.17 o 
  -1  16   7        1.88      -29.23     29.23 o 
   0  16   7        0.11       47.29     27.02 o 
   1  16   7        4.44       26.23     25.15 o 
   2  16   7        4.03       40.40     32.81 o 
   3  16   7        0.00      -29.69     29.69 o 
 -21   0   8        0.02        1.42     29.40 o 
 -20   0   8        6.67       26.96     33.43 o 
 -19   0   8        2.28       13.04     14.49 o 
 -18   0   8        1.46        5.96     18.66 o 
 -17   0   8        3.34       -5.10     15.76 o 
 -16   0   8       15.13        8.60     12.91 o 
 -15   0   8       59.50       63.92     16.91 o 
 -14   0   8        0.25       -1.58     12.12 o 
 -13   0   8      100.20       83.61     39.20 o 
 -12   0   8       60.98       60.04     17.98 o 
 -11   0   8      139.63      136.80     27.15 o 
 -10   0   8      229.59      278.85     28.20 o 
  -9   0   8     1811.27     1820.63     49.95 o 
  -8   0   8        0.00       -2.79      7.63 o 
  -7   0   8      235.66      255.68     16.64 o 
  -6   0   8      178.48      184.14     16.41 o 
  -5   0   8        2.14       -4.31      7.49 o 
  -4   0   8       20.26       24.19      7.54 o 
  -3   0   8       92.82      101.79     18.32 o 
  -2   0   8      185.82      190.63     15.60 o 
  -1   0   8      553.94      601.71     38.15 o 
   0   0   8        2.10       -6.04      7.07 o 
   1   0   8       22.50       28.01      9.88 o 
   2   0   8      421.12      449.23     35.10 o 
   3   0   8     3592.82     3769.00     64.40 o 
   4   0   8     1061.43     1087.44     57.73 o 
   5   0   8       16.97       17.94     10.36 o 
   6   0   8      358.84      454.71     27.10 o 
   7   0   8       15.77       14.91     17.50 o 
   8   0   8        6.02       -0.37      8.71 o 
   9   0   8       77.30       68.37     14.42 o 
  10   0   8       39.74       75.26     13.31 o 
  11   0   8       44.01       45.59     15.22 o 
  12   0   8       26.19       25.68     12.96 o 
  13   0   8        8.21       -2.12     12.71 o 
  14   0   8        0.11        7.57     16.00 o 
  15   0   8       20.12       42.48     18.49 o 
 -21   1   8        1.13       59.46     86.06 o 
 -20   1   8        0.74      -54.32     72.62 o 
 -19   1   8        0.09        6.54      9.94 o 
 -18   1   8       20.54       12.11      9.06 o 
 -17   1   8       15.38       15.92     14.50 o 
 -16   1   8        0.42       -6.90      7.57 o 
 -15   1   8        6.78        8.11      8.64 o 
 -14   1   8       75.36       51.47     15.76 o 
 -13   1   8        9.02        3.65      7.34 o 
 -12   1   8       35.41       26.89      9.67 o 
 -11   1   8      196.77      185.62     15.32 o 
 -10   1   8      192.24      195.69     17.71 o 
  -9   1   8      206.83      192.29     11.38 o 
  -8   1   8      378.87      442.30     15.25 o 
  -7   1   8       16.66       21.21      5.98 o 
  -6   1   8       38.83       24.92      6.99 o 
  -5   1   8      108.71      116.93      8.92 o 
  -4   1   8        0.94        1.80      4.26 o 
  -3   1   8        6.12        4.19      4.61 o 
  -2   1   8      149.04      172.72     10.29 o 
  -1   1   8        4.15        1.88      4.76 o 
   0   1   8      537.58      561.05     16.26 o 
   1   1   8       79.21       71.44      8.06 o 
   2   1   8       90.22       81.43      9.04 o 
   3   1   8      268.83      298.94     21.27 o 
   4   1   8      453.47      456.12     17.29 o 
   5   1   8       46.20       32.07     10.00 o 
   6   1   8        1.39       -0.22      5.80 o 
   7   1   8       12.96       11.54      6.89 o 
   8   1   8        0.18       -4.39      7.81 o 
   9   1   8       25.70       25.64      7.46 o 
  10   1   8       10.42        5.58      7.18 o 
  11   1   8       10.96       11.40      7.64 o 
  12   1   8        9.84       17.38      8.23 o 
  13   1   8       10.14       11.46      8.35 o 
  14   1   8        2.52        6.73     10.09 o 
  15   1   8        0.03       14.65     10.47 o 
 -21   2   8        0.00      -18.15     50.40 o 
 -20   2   8        0.82       -9.15     77.47 o 
 -19   2   8        0.74        0.58     14.80 o 
 -18   2   8       12.76       13.00     11.38 o 
 -17   2   8        3.66       -0.56      8.82 o 
 -16   2   8        6.83       -1.07     11.26 o 
 -15   2   8        0.30        4.12      9.11 o 
 -14   2   8        6.76        8.88      8.27 o 
 -13   2   8        2.39        6.96      8.53 o 
 -12   2   8        4.44        8.53      8.26 o 
 -11   2   8      176.02      162.23     16.13 o 
 -10   2   8       17.49        4.34      8.76 o 
  -9   2   8      100.93       71.99     10.06 o 
  -8   2   8       31.46       38.79      7.61 o 
  -7   2   8      176.29      190.83     16.34 o 
  -6   2   8       37.46       22.79      6.16 o 
  -5   2   8       67.61       75.21      8.16 o 
  -4   2   8       75.56       72.33      8.25 o 
  -3   2   8       60.49       48.58      6.72 o 
  -2   2   8      160.76      163.75     12.31 o 
  -1   2   8        4.88        3.55      4.76 o 
   0   2   8      256.79      280.48     17.40 o 
   1   2   8      354.45      384.30     16.25 o 
   2   2   8       54.36       54.78      8.40 o 
   3   2   8       11.99        5.66      5.68 o 
   4   2   8       22.17       15.06      6.25 o 
   5   2   8        7.98        5.52      6.51 o 
   6   2   8      106.14       80.37     11.68 o 
   7   2   8        1.30       -5.80     10.73 o 
   8   2   8        1.82        4.84      6.76 o 
   9   2   8        3.65       -3.55      7.40 o 
  10   2   8        0.01        8.53      7.63 o 
  11   2   8       10.66       16.05      7.84 o 
  12   2   8        3.70        3.91      8.18 o 
  13   2   8        3.34        2.10      8.19 o 
  14   2   8        0.52        7.90      9.11 o 
  15   2   8        2.00        7.10     10.44 o 
 -21   3   8        2.33       -4.17     29.68 o 
 -20   3   8        2.41       50.45     37.07 o 
 -19   3   8        0.79       21.78     16.65 o 
 -18   3   8        6.24       11.33     18.70 o 
 -17   3   8        4.84       14.33     11.18 o 
 -16   3   8       16.85       35.12     11.55 o 
 -15   3   8        1.90       -3.21      9.02 o 
 -14   3   8       31.73       25.41     11.18 o 
 -13   3   8       15.13       14.83      9.19 o 
 -12   3   8       21.78       23.46      9.43 o 
 -11   3   8      371.52      387.59     23.03 o 
 -10   3   8      211.19      217.27     16.80 o 
  -9   3   8       21.75       10.65      6.76 o 
  -8   3   8      132.54      134.29     13.26 o 
  -7   3   8       59.89       54.08      7.78 o 
  -6   3   8      167.25      144.18     10.47 o 
  -5   3   8      207.25      201.80     15.37 o 
  -4   3   8        0.58        1.59      5.45 o 
  -3   3   8        0.68        2.95      4.37 o 
  -2   3   8      157.88      179.77     10.36 o 
  -1   3   8      141.16      161.55     11.93 o 
   0   3   8        0.32        5.96      7.34 o 
   1   3   8      486.11      496.71     17.37 o 
   2   3   8      607.85      623.27     22.40 o 
   3   3   8      738.96      768.69     23.30 o 
   4   3   8      110.22      120.10     16.91 o 
   5   3   8      735.12      776.86     24.56 o 
   6   3   8       35.23       22.24     12.13 o 
   7   3   8       31.18       27.80     11.56 o 
   8   3   8       30.99       31.64      9.63 o 
   9   3   8       54.43       48.48     10.41 o 
  10   3   8       31.84       35.70      9.94 o 
  11   3   8        0.47        8.87      8.23 o 
  12   3   8        0.43        2.44      8.79 o 
  13   3   8        0.07        7.27     10.09 o 
  14   3   8        0.90       10.80     11.27 o 
  15   3   8       20.50       12.37     12.63 o 
 -21   4   8        4.76       -4.83     23.89 o 
 -20   4   8        0.20       12.34     36.02 o 
 -19   4   8        1.97       20.68     18.35 o 
 -18   4   8        5.84       21.71     18.20 o 
 -17   4   8        5.67       31.62     15.55 o 
 -16   4   8        1.72       18.89     10.91 o 
 -15   4   8       44.95       25.58     14.99 o 
 -14   4   8        2.91       10.02     10.28 o 
 -13   4   8        0.09        3.45      9.43 o 
 -12   4   8       25.36       41.44     10.65 o 
 -11   4   8        9.62        7.46      8.94 o 
 -10   4   8       23.28       11.13      7.68 o 
  -9   4   8      169.38      174.69     13.59 o 
  -8   4   8      352.07      349.64     17.60 o 
  -7   4   8       39.96       50.48      9.05 o 
  -6   4   8       26.85       20.32      5.98 o 
  -5   4   8       62.56       50.36      7.69 o 
  -4   4   8        0.73        4.85      5.26 o 
  -3   4   8       89.29       73.26      8.27 o 
  -2   4   8      102.26      106.72     10.18 o 
  -1   4   8       60.46       62.78      7.13 o 
   0   4   8      107.41       98.10     11.74 o 
   1   4   8        3.57        6.44      7.92 o 
   2   4   8      111.48       93.14     11.60 o 
   3   4   8      382.57      393.32     18.62 o 
   4   4   8      457.13      515.15     20.80 o 
   5   4   8      243.28      230.18     14.36 o 
   6   4   8        2.45       -3.68      8.62 o 
   7   4   8        0.48        1.33      8.09 o 
   8   4   8        1.78       10.46     13.93 o 
   9   4   8       21.74       32.49     17.70 o 
  10   4   8        0.06       22.07     19.30 o 
  11   4   8        6.50        5.19      9.77 o 
  12   4   8        1.11        9.03      9.13 o 
  13   4   8        0.43        0.43      9.98 o 
  14   4   8       12.93       23.53     12.90 o 
 -20   5   8        0.64       33.42     22.52 o 
 -19   5   8       13.63       59.47     27.85 o 
 -18   5   8        0.02       22.95     15.86 o 
 -17   5   8        0.02       22.52     12.68 o 
 -16   5   8        1.17        8.25     12.07 o 
 -15   5   8       35.17       27.93     11.02 o 
 -14   5   8        0.28        0.95     10.63 o 
 -13   5   8        0.00       -1.75      9.43 o 
 -12   5   8        0.06       12.04      9.33 o 
 -11   5   8        5.11       -1.46      7.52 o 
 -10   5   8      132.14      126.02     19.63 o 
  -9   5   8      704.65      708.73     22.42 o 
  -8   5   8      922.12      960.59     25.33 o 
  -7   5   8       54.14       53.35      9.15 o 
  -6   5   8      621.41      613.16     19.60 o 
  -5   5   8      223.96      202.91     14.65 o 
  -4   5   8        0.01       -4.57      6.00 o 
  -3   5   8      177.01      175.09     14.29 o 
  -2   5   8      456.58      463.04     33.93 o 
  -1   5   8        1.41        8.51      7.58 o 
   0   5   8       31.56       28.38      9.28 o 
   1   5   8       42.67       22.37      8.56 o 
   2   5   8       78.34       69.64     12.13 o 
   3   5   8       67.38       61.85     11.84 o 
   4   5   8      205.80      235.36     22.08 o 
   5   5   8      293.58      327.08     23.71 o 
   6   5   8        8.34        9.82      9.45 o 
   7   5   8       22.35       22.41     12.28 o 
   8   5   8        2.83       18.85     16.50 o 
   9   5   8        1.34       10.39      9.37 o 
  10   5   8       30.24       24.21     10.96 o 
  11   5   8        3.00       21.09     11.52 o 
  12   5   8        1.24       15.07     12.20 o 
  13   5   8        8.18       13.47     11.14 o 
  14   5   8        6.43       13.16     13.69 o 
 -20   6   8        0.14       26.58     44.97 o 
 -19   6   8        1.00        5.17     22.97 o 
 -18   6   8        2.88        5.88     15.30 o 
 -17   6   8        2.57       10.61     12.61 o 
 -16   6   8       25.14        9.08     11.97 o 
 -15   6   8        5.63        3.08     11.74 o 
 -14   6   8        0.42       13.57     10.79 o 
 -13   6   8        6.10        4.13      9.61 o 
 -12   6   8        2.36       -7.54      8.12 o 
 -11   6   8       22.14       23.31      9.91 o 
 -10   6   8       22.23       11.24      9.01 o 
  -9   6   8       96.51       93.91     11.63 o 
  -8   6   8       31.63       17.68      7.69 o 
  -7   6   8        0.21        5.45      8.30 o 
  -6   6   8       19.96       23.44      7.80 o 
  -5   6   8       95.21       96.73     11.75 o 
  -4   6   8        7.72        1.82      6.86 o 
  -3   6   8       25.58       17.06      7.62 o 
  -2   6   8        4.55       22.19      8.36 o 
  -1   6   8       15.84        9.75      7.02 o 
   0   6   8       29.32       17.04      9.13 o 
   1   6   8      222.53      231.87     22.80 o 
   2   6   8      248.81      227.31     16.85 o 
   3   6   8        6.33        6.55      7.17 o 
   4   6   8       10.84        7.79      7.91 o 
   5   6   8        0.02       13.22      9.58 o 
   6   6   8        0.16        9.42      9.18 o 
   7   6   8       12.76       18.29      9.28 o 
   8   6   8        0.63       -7.87      9.10 o 
   9   6   8        0.61       -5.69      9.20 o 
  10   6   8        0.23       -7.96      9.67 o 
  11   6   8        3.60        7.88     11.39 o 
  12   6   8       10.40       25.01     12.75 o 
  13   6   8        0.00        1.12     12.60 o 
  14   6   8        7.15       -7.83     16.64 o 
 -19   7   8        0.00       44.78     36.37 o 
 -18   7   8        6.29       48.36     40.69 o 
 -17   7   8        5.51       27.38     12.42 o 
 -16   7   8        7.77        1.18      9.36 o 
 -15   7   8       18.29       34.63     13.21 o 
 -14   7   8       55.70       65.60     19.32 o 
 -13   7   8        7.96       13.04     10.06 o 
 -12   7   8        0.35      -10.74     10.74 o 
 -11   7   8      236.06      311.14     35.55 o 
 -10   7   8      156.33      220.69     25.86 o 
  -9   7   8        9.20       13.09      9.09 o 
  -8   7   8       14.64        2.67      9.64 o 
  -7   7   8      305.63      318.40     21.79 o 
  -6   7   8      101.37       63.68     14.70 o 
  -5   7   8        8.42        8.46      7.12 o 
  -4   7   8       61.58       54.61      9.54 o 
  -3   7   8        1.30        5.04      6.94 o 
  -2   7   8       45.25       68.51     11.48 o 
  -1   7   8       15.73       12.02     10.08 o 
   0   7   8       33.33       23.65      9.25 o 
   1   7   8      450.00      527.79     39.19 o 
   2   7   8       23.78        6.88      9.56 o 
   3   7   8        8.96        9.93      8.90 o 
   4   7   8       19.16       17.05     11.52 o 
   5   7   8      124.96      141.02     22.69 o 
   6   7   8        4.08        7.94     15.35 o 
   7   7   8       12.23        7.70      9.37 o 
   8   7   8        1.18       15.94      9.33 o 
   9   7   8        2.22       -8.86      8.86 o 
  10   7   8        4.61       19.95     10.25 o 
  11   7   8        6.93       21.92     12.64 o 
  12   7   8        8.65       -0.82     15.73 o 
  13   7   8       23.24       58.58     20.32 o 
 -19   8   8        1.82       42.14     52.65 o 
 -18   8   8        0.32       27.25     20.71 o 
 -17   8   8        7.68       51.85     17.30 o 
 -16   8   8        1.36        8.86     23.25 o 
 -15   8   8        4.10       16.30     18.12 o 
 -14   8   8       19.41       30.45     21.34 o 
 -13   8   8        4.40       37.99     20.87 o 
 -12   8   8        6.98       10.95     11.85 o 
 -11   8   8       21.72       14.77     13.90 o 
 -10   8   8      176.47      158.87     22.96 o 
  -9   8   8        4.17       17.26     10.62 o 
  -8   8   8      427.36      398.65     22.64 o 
  -7   8   8      315.11      307.52     24.76 o 
  -6   8   8       29.27       30.79      9.27 o 
  -5   8   8       27.36       13.28      8.30 o 
  -4   8   8      102.58       86.48     12.41 o 
  -3   8   8       94.21       98.95     12.23 o 
  -2   8   8      167.65      146.42     16.29 o 
  -1   8   8       57.58       54.98     13.74 o 
   0   8   8        0.04       10.21      9.00 o 
   1   8   8       97.90       90.67     17.03 o 
   2   8   8       18.91       13.95      9.73 o 
   3   8   8       82.49       79.32     15.06 o 
   4   8   8       42.18       55.84     24.55 o 
   5   8   8      120.80      126.64     32.18 o 
   6   8   8      104.16       96.14     17.22 o 
   7   8   8       19.52       28.60     13.05 o 
   8   8   8       32.80       22.03     12.53 o 
   9   8   8       19.15        4.78     11.25 o 
  10   8   8        0.52        9.37     12.77 o 
  11   8   8        3.30       -4.57     20.11 o 
  12   8   8       15.69       27.24     20.28 o 
 -18   9   8        2.74       71.26     44.72 o 
 -17   9   8        1.01       20.93     33.15 o 
 -16   9   8        0.00        9.80     15.13 o 
 -15   9   8        0.03       24.66     18.14 o 
 -14   9   8        6.82       23.33     19.51 o 
 -13   9   8       21.35       30.68     15.05 o 
 -12   9   8        0.03       17.92     12.44 o 
 -11   9   8        5.56       17.76     14.18 o 
 -10   9   8       12.09       12.64     12.95 o 
  -9   9   8       11.24       14.55     10.25 o 
  -8   9   8      124.84       84.30     20.02 o 
  -7   9   8       66.83       78.08     13.07 o 
  -6   9   8        9.66       11.10      9.43 o 
  -5   9   8       47.43       38.18     12.20 o 
  -4   9   8       64.44       81.73     12.22 o 
  -3   9   8        2.93        7.40      7.93 o 
  -2   9   8      149.17      143.76     18.56 o 
  -1   9   8       10.47        7.77      9.50 o 
   0   9   8       14.08        6.89      9.24 o 
   1   9   8        3.47       -2.56      8.05 o 
   2   9   8      135.79       98.85     15.00 o 
   3   9   8        2.32        8.22     10.91 o 
   4   9   8       15.66        2.83     10.42 o 
   5   9   8        2.23       -4.08     13.33 o 
   6   9   8        2.20       -0.59      9.46 o 
   7   9   8       24.47       14.90     11.89 o 
   8   9   8       15.45       33.18     14.89 o 
   9   9   8        8.62       13.24     15.25 o 
  10   9   8        0.31      -13.00     25.52 o 
  11   9   8        0.29       10.06     27.38 o 
  12   9   8        2.26      -14.07     27.13 o 
 -17  10   8        0.06       72.56     25.23 o 
 -16  10   8        0.25       27.54     19.88 o 
 -15  10   8        0.07       11.10     14.95 o 
 -14  10   8        6.62       -2.24     12.94 o 
 -13  10   8        3.96       12.27     13.67 o 
 -12  10   8       12.39        8.78     13.44 o 
 -11  10   8        0.06       14.66     13.01 o 
 -10  10   8        8.08       29.97     13.11 o 
  -9  10   8       14.34       44.03     13.01 o 
  -8  10   8       64.20       68.96     12.93 o 
  -7  10   8        3.79       16.96     14.67 o 
  -6  10   8        1.15       16.52      9.10 o 
  -5  10   8        7.86        9.03     10.44 o 
  -4  10   8        0.33       -0.07      8.12 o 
  -3  10   8       16.18        9.31      9.35 o 
  -2  10   8       17.61        3.42      9.85 o 
  -1  10   8       19.22        3.18      9.47 o 
   0  10   8       58.55       71.56     16.24 o 
   1  10   8       49.24       38.80     12.77 o 
   2  10   8       13.30       19.01     10.25 o 
   3  10   8        0.98       -6.29     10.40 o 
   4  10   8        4.91       10.13     11.94 o 
   5  10   8        0.01       -2.17     10.27 o 
   6  10   8        8.02       12.58     11.00 o 
   7  10   8        0.28       -9.59      9.68 o 
   8  10   8       11.66        9.07     16.28 o 
   9  10   8        0.55        0.59     24.04 o 
  10  10   8        0.37       17.72     27.98 o 
  11  10   8        0.44      -11.51     25.30 o 
 -16  11   8        0.43       48.83     20.86 o 
 -15  11   8        0.33       10.34     18.38 o 
 -14  11   8        0.01       14.34     14.39 o 
 -13  11   8        0.01       17.69     13.07 o 
 -12  11   8        0.12       19.03     14.68 o 
 -11  11   8        0.57       20.54     12.60 o 
 -10  11   8        1.34       19.47     12.99 o 
  -9  11   8        0.53       11.26     12.06 o 
  -8  11   8       23.91       21.58     11.11 o 
  -7  11   8       23.60       24.05     11.26 o 
  -6  11   8       38.66       36.84     12.18 o 
  -5  11   8        5.64       14.13      9.33 o 
  -4  11   8        1.83        5.49      8.85 o 
  -3  11   8        9.06        5.52      8.93 o 
  -2  11   8        0.03       -1.88      9.37 o 
  -1  11   8        2.26        6.84     10.60 o 
   0  11   8       52.85       46.99     13.25 o 
   1  11   8       50.83       31.35     12.18 o 
   2  11   8        3.52        2.66     11.39 o 
   3  11   8        3.96       13.48     13.37 o 
   4  11   8       13.89        3.98     10.45 o 
   5  11   8        7.78        0.01     15.86 o 
   6  11   8       18.25       12.69     13.35 o 
   7  11   8       26.36       20.34     16.14 o 
   8  11   8       18.60       21.16     24.18 o 
   9  11   8        0.12        0.31     21.36 o 
  10  11   8        2.48       22.94     23.46 o 
 -15  12   8        0.56       13.30     22.55 o 
 -14  12   8        1.57        8.65     29.73 o 
 -13  12   8        0.74       20.78     18.14 o 
 -12  12   8        0.61        8.56     13.50 o 
 -11  12   8        1.06       18.48     13.26 o 
 -10  12   8        5.52        8.45     14.53 o 
  -9  12   8        1.93       31.08     12.98 o 
  -8  12   8        9.38       49.27     13.35 o 
  -7  12   8      101.26      124.41     16.19 o 
  -6  12   8       71.00       66.25     15.58 o 
  -5  12   8        6.55        4.06      9.61 o 
  -4  12   8        0.06       -7.72     13.49 o 
  -3  12   8        6.00        1.54      8.83 o 
  -2  12   8        0.13      -10.11     10.11 o 
  -1  12   8        1.08       20.48     11.80 o 
   0  12   8        1.82        8.13     12.83 o 
   1  12   8        1.58       -2.31     10.58 o 
   2  12   8        3.97       -2.95     10.89 o 
   3  12   8        0.20       -1.27     13.59 o 
   4  12   8        0.00       -4.97     11.93 o 
   5  12   8        9.85        2.81     17.24 o 
   6  12   8        3.89       -1.54     54.19 o 
   7  12   8        0.03       -8.83     38.83 o 
   8  12   8        1.29       -1.62     27.56 o 
   9  12   8        0.01      -15.95     23.39 o 
 -14  13   8        0.00       46.44     23.78 o 
 -13  13   8        1.54       39.80     18.52 o 
 -12  13   8        0.04      -14.39     23.17 o 
 -11  13   8        4.62       36.23     17.69 o 
 -10  13   8        0.17       17.07     12.81 o 
  -9  13   8        0.10       32.31     12.56 o 
  -8  13   8        2.06        1.89     13.71 o 
  -7  13   8        2.22        6.93     11.60 o 
  -6  13   8       22.56       24.90     12.66 o 
  -5  13   8        3.37        6.06     11.79 o 
  -4  13   8       11.52       13.29     12.72 o 
  -3  13   8        0.44       -3.34     11.58 o 
  -2  13   8        1.80        2.37     10.91 o 
  -1  13   8        1.48       11.18     13.46 o 
   0  13   8        0.30       -0.15     15.01 o 
   1  13   8        1.41        9.15     15.36 o 
   2  13   8        0.17        8.67     14.63 o 
   3  13   8        0.91       13.07     12.87 o 
   4  13   8       15.94        5.58     60.45 o 
   5  13   8        0.90       23.84     29.52 o 
   6  13   8        4.76      -26.33     84.05 o 
   7  13   8        1.69       -7.41     52.59 o 
 -12  14   8        1.69        1.02     35.26 o 
 -11  14   8        0.19       34.20     38.31 o 
 -10  14   8        0.40       11.74     22.02 o 
  -9  14   8        0.01       31.15     27.76 o 
  -8  14   8       10.83       40.22     13.53 o 
  -7  14   8       15.99       40.03     23.25 o 
  -6  14   8        1.25       14.37     20.72 o 
  -5  14   8        1.66       13.94     12.20 o 
  -4  14   8        5.87       -6.88     13.26 o 
  -3  14   8        0.03       15.31     16.06 o 
  -2  14   8       24.51       27.87     15.83 o 
  -1  14   8       17.39        7.69     15.81 o 
   0  14   8        1.63       11.59     15.13 o 
   1  14   8        3.18       15.00     23.90 o 
   2  14   8        9.78       36.83     17.72 o 
   3  14   8        0.35        4.70     54.55 o 
   4  14   8        0.63        6.46     25.07 o 
   5  14   8        1.87       40.51     25.64 o 
  -9  15   8        0.02       36.71     21.65 o 
  -8  15   8        1.39       52.91     29.37 o 
  -7  15   8        0.03      -23.38     31.34 o 
  -6  15   8        3.25       17.34     25.10 o 
  -5  15   8        6.49       38.44     18.95 o 
  -4  15   8        0.53       11.21     29.00 o 
  -3  15   8        0.34       25.07     27.65 o 
  -2  15   8        5.08        2.13     51.16 o 
  -1  15   8        5.59       18.43     25.69 o 
   0  15   8        4.08       41.24     18.00 o 
   1  15   8        1.31       36.37     24.52 o 
   2  15   8        0.43       33.08     26.72 o 
   3  15   8        0.02       39.87     59.09 o 
  -4  16   8        8.56      -11.36     32.08 o 
  -3  16   8        0.95       60.94     32.58 o 
  -2  16   8        0.75       38.72     41.11 o 
 -21   1   9        0.25      105.17     89.38 o 
 -20   1   9        0.00       77.86     70.10 o 
 -19   1   9        7.58        4.88     11.46 o 
 -18   1   9        0.04        3.98     11.41 o 
 -17   1   9        3.63       -3.88     10.93 o 
 -16   1   9        0.29       -6.51      9.79 o 
 -15   1   9        1.51        8.21      8.67 o 
 -14   1   9        6.30       -3.81      8.85 o 
 -13   1   9        3.09       16.53      9.54 o 
 -12   1   9        8.19       -1.25      8.63 o 
 -11   1   9       69.95       64.89     11.26 o 
 -10   1   9       71.00       38.38     10.70 o 
  -9   1   9      119.76      152.21     14.34 o 
  -8   1   9       42.75       38.13      8.06 o 
  -7   1   9       46.88       47.66      8.52 o 
  -6   1   9       14.85       12.56      5.48 o 
  -5   1   9        0.03       -0.28      5.73 o 
  -4   1   9        5.94        3.85      4.98 o 
  -3   1   9       63.57       42.90      7.35 o 
  -2   1   9      361.06      370.05     15.00 o 
  -1   1   9       23.85       17.61      6.05 o 
   0   1   9        8.58        2.40      5.60 o 
   1   1   9       56.16       41.21     13.22 o 
   2   1   9        0.88       11.14      6.40 o 
   3   1   9      449.05      493.03     22.18 o 
   4   1   9       53.68       45.93      8.47 o 
   5   1   9       12.82       17.63      9.20 o 
   6   1   9        2.72       -1.50     10.00 o 
   7   1   9       15.73       -8.44     11.03 o 
   8   1   9        0.13        5.76      8.97 o 
   9   1   9       40.95       38.61      9.83 o 
  10   1   9        2.92        7.68      8.12 o 
  11   1   9       10.54       13.26      9.28 o 
  12   1   9        0.85       16.53     10.25 o 
  13   1   9        5.99       -6.77      9.82 o 
 -21   2   9        1.42      -34.50     42.56 o 
 -20   2   9        0.03       25.70     74.11 o 
 -19   2   9        0.51       11.45     17.03 o 
 -18   2   9        3.48       13.71     13.02 o 
 -17   2   9       46.33       66.86     13.89 o 
 -16   2   9       10.56        4.87     12.57 o 
 -15   2   9        9.26       16.49     11.96 o 
 -14   2   9        1.78       24.65     12.32 o 
 -13   2   9       17.36       17.71     11.27 o 
 -12   2   9       42.68       29.37      9.93 o 
 -11   2   9        9.18        8.28      9.23 o 
 -10   2   9        3.00        2.06      8.54 o 
  -9   2   9        0.71        9.01      7.26 o 
  -8   2   9      110.75       88.48      9.89 o 
  -7   2   9       49.98       57.24      8.95 o 
  -6   2   9        2.70        5.11      5.94 o 
  -5   2   9      428.39      454.83     23.89 o 
  -4   2   9      425.90      354.27     14.44 o 
  -3   2   9        6.08        2.12      5.13 o 
  -2   2   9       31.83       23.27      6.24 o 
  -1   2   9      663.59      704.75     29.12 o 
   0   2   9        0.04       -2.26      6.63 o 
   1   2   9       13.62       14.26      6.29 o 
   2   2   9       11.20       25.86      8.49 o 
   3   2   9      251.72      267.05     16.82 o 
   4   2   9       33.83       33.31     10.76 o 
   5   2   9      116.36      103.55     12.91 o 
   6   2   9       16.71        5.30      8.57 o 
   7   2   9        0.47        2.51      8.04 o 
   8   2   9       12.63        6.56      7.93 o 
   9   2   9       21.43       23.02      9.33 o 
  10   2   9        1.22        7.52      8.16 o 
  11   2   9       55.98       66.04     12.55 o 
  12   2   9        0.61        8.42     10.16 o 
  13   2   9        3.21       17.58     11.32 o 
 -20   3   9        0.13       51.82     56.85 o 
 -19   3   9        3.09       54.41     24.81 o 
 -18   3   9        4.40       37.12     15.40 o 
 -17   3   9        0.07       18.34     11.16 o 
 -16   3   9        9.91       12.22     10.61 o 
 -15   3   9       36.93       33.91     10.94 o 
 -14   3   9        0.13       -0.83      9.21 o 
 -13   3   9        7.44       14.14      9.94 o 
 -12   3   9        3.67       12.06     10.02 o 
 -11   3   9       20.68        5.22     11.37 o 
 -10   3   9       10.44        6.82      8.77 o 
  -9   3   9      112.41       92.52     17.22 o 
  -8   3   9       62.77       77.62      9.89 o 
  -7   3   9      114.08      117.81     10.79 o 
  -6   3   9        9.60        9.05      5.49 o 
  -5   3   9       28.96       19.72      6.76 o 
  -4   3   9       44.06       40.87      7.52 o 
  -3   3   9      137.27      139.67     10.36 o 
  -2   3   9       30.27       19.26      6.12 o 
  -1   3   9       34.02       33.38      9.11 o 
   0   3   9        2.04       -7.81      7.81 o 
   1   3   9      268.54      304.90     20.97 o 
   2   3   9      213.95      211.17     15.90 o 
   3   3   9      377.11      423.40     34.28 o 
   4   3   9      194.04      216.09     20.63 o 
   5   3   9       18.06       24.87      9.11 o 
   6   3   9       14.06       10.44      9.91 o 
   7   3   9       32.29       27.46     11.25 o 
   8   3   9        4.90        1.67      9.83 o 
   9   3   9        4.09        9.32      9.03 o 
  10   3   9        9.51       10.77     11.02 o 
  11   3   9        0.18        5.62     10.51 o 
  12   3   9       17.43       14.46     10.77 o 
  13   3   9        1.26       12.11     10.22 o 
 -20   4   9        1.36       69.99     69.75 o 
 -19   4   9        0.57       27.44     29.06 o 
 -18   4   9        0.05       24.58     15.53 o 
 -17   4   9        1.05       16.65     11.44 o 
 -16   4   9       31.38       52.44     13.71 o 
 -15   4   9        1.19       12.83     16.00 o 
 -14   4   9       42.98       44.18     15.97 o 
 -13   4   9       36.22       35.90     20.20 o 
 -12   4   9        2.45       11.26      9.85 o 
 -11   4   9       12.82        9.30      9.75 o 
 -10   4   9       41.61       63.41     14.96 o 
  -9   4   9        1.00        1.57      7.59 o 
  -8   4   9      314.70      324.17     17.23 o 
  -7   4   9       12.35       18.38      7.61 o 
  -6   4   9       36.86       40.41      8.64 o 
  -5   4   9       44.46       32.73      7.65 o 
  -4   4   9       39.65       45.24      8.62 o 
  -3   4   9      160.84      157.70     14.70 o 
  -2   4   9        6.14       -1.15      7.28 o 
  -1   4   9        4.75       -1.18      6.78 o 
   0   4   9        0.01       -2.59      7.27 o 
   1   4   9        7.44        1.71      7.84 o 
   2   4   9      149.87      149.92     16.95 o 
   3   4   9       73.22       63.73     12.80 o 
   4   4   9       93.33       85.32     17.64 o 
   5   4   9       84.57      117.80     19.55 o 
   6   4   9       28.99       30.95     10.26 o 
   7   4   9       23.42       25.62     10.24 o 
   8   4   9        0.70       11.15     11.45 o 
   9   4   9        3.67       17.82     21.07 o 
  10   4   9        0.43       -1.01     10.44 o 
  11   4   9        0.30       13.68     11.75 o 
  12   4   9        3.74        8.36     11.06 o 
  13   4   9        9.84       31.69     14.90 o 
 -20   5   9        0.35       64.33     40.48 o 
 -19   5   9       10.87       42.10     33.87 o 
 -18   5   9        0.46       42.98     24.93 o 
 -17   5   9        0.41       24.09     16.05 o 
 -16   5   9        9.13       45.38     13.65 o 
 -15   5   9       11.77       18.18     16.72 o 
 -14   5   9        0.02       10.31     10.22 o 
 -13   5   9       16.65       28.93     10.52 o 
 -12   5   9        6.35        3.62     11.22 o 
 -11   5   9        1.56        3.05     16.61 o 
 -10   5   9       17.87        2.96      9.33 o 
  -9   5   9        0.73       10.88      8.30 o 
  -8   5   9        8.12        6.51      8.42 o 
  -7   5   9       92.65       82.93     15.70 o 
  -6   5   9      192.76      189.77     15.25 o 
  -5   5   9      105.99      116.53     14.63 o 
  -4   5   9      135.64      140.96     13.70 o 
  -3   5   9      213.98      240.75     20.93 o 
  -2   5   9       57.50       53.94     11.01 o 
  -1   5   9        8.40        5.70      7.59 o 
   0   5   9      172.22      191.48     19.40 o 
   1   5   9      143.40      132.27     16.39 o 
   2   5   9        4.64       -4.00      8.47 o 
   3   5   9       45.00       27.46      9.37 o 
   4   5   9       16.02       27.70      9.37 o 
   5   5   9       28.53       25.71     13.88 o 
   6   5   9       23.52       15.74      9.04 o 
   7   5   9       18.63        7.80     16.21 o 
   8   5   9        0.58        2.86      9.01 o 
   9   5   9        8.78       19.87     11.16 o 
  10   5   9        0.03        9.47     10.26 o 
  11   5   9        5.25       -2.38     11.57 o 
  12   5   9        6.99       10.06     15.31 o 
 -19   6   9        0.41       64.71     29.35 o 
 -18   6   9        0.31       27.93     20.11 o 
 -17   6   9        0.01       22.54     27.37 o 
 -16   6   9        6.81       18.34     11.41 o 
 -15   6   9        0.33        5.06      9.85 o 
 -14   6   9        1.99       17.92     12.66 o 
 -13   6   9        7.49        6.58      9.64 o 
 -12   6   9       22.50       49.70     21.52 o 
 -11   6   9        1.61       29.46     13.79 o 
 -10   6   9       14.22        4.18     21.16 o 
  -9   6   9        0.07       -2.85      8.83 o 
  -8   6   9       10.37        9.10      9.57 o 
  -7   6   9       15.64        6.34      8.81 o 
  -6   6   9        9.46        5.44      6.82 o 
  -5   6   9       23.54       16.37      8.92 o 
  -4   6   9        0.01       10.41      7.64 o 
  -3   6   9        8.74        0.43      8.32 o 
  -2   6   9       63.78       53.66     10.41 o 
  -1   6   9        1.54        3.35      7.91 o 
   0   6   9       17.06       19.43     10.15 o 
   1   6   9       57.02       45.25     18.77 o 
   2   6   9       14.38       14.80     10.17 o 
   3   6   9       34.15       34.23     14.97 o 
   4   6   9        0.45       14.86     17.39 o 
   5   6   9       45.46       30.56     12.69 o 
   6   6   9       37.49       36.58     13.07 o 
   7   6   9       14.38       30.41     10.97 o 
   8   6   9       13.59       32.77     11.34 o 
   9   6   9        0.15       10.21     10.98 o 
  10   6   9        8.29       20.03     12.33 o 
  11   6   9        0.20        7.28     15.73 o 
  12   6   9        5.41       17.96     17.98 o 
 -19   7   9        2.97       54.34     37.30 o 
 -18   7   9        0.02       30.47     20.48 o 
 -17   7   9        0.58       41.22     19.50 o 
 -16   7   9        7.52       34.81     17.33 o 
 -15   7   9        0.30        0.64     14.06 o 
 -14   7   9       23.23       28.28     19.30 o 
 -13   7   9       11.67       11.97     17.12 o 
 -12   7   9        0.19        8.08     13.13 o 
 -11   7   9        2.49       18.28     13.26 o 
 -10   7   9        1.51        2.26     10.76 o 
  -9   7   9        0.71       10.98      9.26 o 
  -8   7   9       13.07       10.81      9.85 o 
  -7   7   9       11.63        9.82      9.05 o 
  -6   7   9        4.96        7.43      7.86 o 
  -5   7   9       10.68        3.48      7.85 o 
  -4   7   9       13.07       10.95      8.04 o 
  -3   7   9       47.07       43.02     10.80 o 
  -2   7   9       35.15       29.35     10.34 o 
  -1   7   9       21.32       12.06      9.93 o 
   0   7   9       80.50       84.96     14.22 o 
   1   7   9       30.14       38.04     12.52 o 
   2   7   9       43.21       45.84     23.49 o 
   3   7   9       31.19       18.24     10.51 o 
   4   7   9        0.66        0.09     14.28 o 
   5   7   9       26.54       20.02     12.51 o 
   6   7   9        1.61       -7.57     10.16 o 
   7   7   9        1.05       -0.16     11.27 o 
   8   7   9        1.71       17.96     12.80 o 
   9   7   9        2.13        5.80     12.49 o 
  10   7   9        0.88        0.90     14.57 o 
  11   7   9       10.57       26.58     16.64 o 
 -18   8   9        2.73       32.38     28.90 o 
 -17   8   9        0.24       63.24     23.72 o 
 -16   8   9        6.39       47.74     21.65 o 
 -15   8   9        3.42       23.22     19.64 o 
 -14   8   9        0.58       15.44     18.53 o 
 -13   8   9        3.89        1.22     13.60 o 
 -12   8   9       26.81       22.80     13.73 o 
 -11   8   9        0.30       17.60     16.45 o 
 -10   8   9        0.01       16.20     11.48 o 
  -9   8   9       47.48       53.23     12.54 o 
  -8   8   9       41.39       40.43     10.88 o 
  -7   8   9       42.09       39.87     10.87 o 
  -6   8   9        3.46       -1.85      7.40 o 
  -5   8   9       10.16       11.61      7.63 o 
  -4   8   9       23.42       19.36      7.95 o 
  -3   8   9        7.14       15.56      8.95 o 
  -2   8   9       30.04       18.95      8.65 o 
  -1   8   9        0.72        8.86      9.69 o 
   0   8   9        0.75       -2.15      9.10 o 
   1   8   9       23.34       18.52     11.61 o 
   2   8   9       45.05       33.62     13.60 o 
   3   8   9        0.02       -0.63     10.09 o 
   4   8   9       76.31       93.70     17.75 o 
   5   8   9       67.65       60.94     23.45 o 
   6   8   9       27.42       38.18     15.04 o 
   7   8   9        2.83       22.14     13.20 o 
   8   8   9        1.37        5.04     15.78 o 
   9   8   9        0.00      -20.33     36.39 o 
  10   8   9        0.02       35.95     27.45 o 
  11   8   9        0.00      -14.34     23.87 o 
 -17   9   9        1.30       42.00     49.84 o 
 -16   9   9        1.11       49.11     30.23 o 
 -15   9   9        2.64       38.94     41.73 o 
 -14   9   9        4.74       20.48     18.18 o 
 -13   9   9        0.98       20.12     16.55 o 
 -12   9   9        3.72        6.99     13.50 o 
 -11   9   9        1.70       19.22     11.97 o 
 -10   9   9        1.10       13.55     10.75 o 
  -9   9   9       26.66       23.36     13.74 o 
  -8   9   9       99.56       50.57     12.87 o 
  -7   9   9       24.77       18.18     10.69 o 
  -6   9   9       60.19       67.64     16.56 o 
  -5   9   9        1.93        0.43      8.70 o 
  -4   9   9       10.49       -0.08      8.19 o 
  -3   9   9        0.02        5.09      9.67 o 
  -2   9   9       32.59       24.36     11.89 o 
  -1   9   9        1.98       -1.80      8.56 o 
   0   9   9       35.34       44.75     12.70 o 
   1   9   9        2.75        3.48     11.12 o 
   2   9   9       11.54        6.26     11.80 o 
   3   9   9        2.21        8.42     13.74 o 
   4   9   9        0.03       -1.10     10.80 o 
   5   9   9        3.79        4.65     13.46 o 
   6   9   9        9.28       17.36     13.14 o 
   7   9   9        8.00       -7.05     11.98 o 
   8   9   9        5.84       13.12     30.46 o 
   9   9   9        0.17        5.15     23.29 o 
  10   9   9        0.74       -1.90     25.71 o 
 -16  10   9        1.68       34.91     29.13 o 
 -15  10   9        2.40       23.32     20.01 o 
 -14  10   9        4.11       20.27     21.21 o 
 -13  10   9        7.62       13.35     11.34 o 
 -12  10   9        2.05       21.58     13.20 o 
 -11  10   9        6.08       19.38     13.12 o 
 -10  10   9        3.12       -2.84     11.63 o 
  -9  10   9        9.68       25.90     10.87 o 
  -8  10   9        0.49        3.20     11.53 o 
  -7  10   9      116.65      108.37     15.57 o 
  -6  10   9       31.34       33.63     11.58 o 
  -5  10   9       30.15       41.45     11.38 o 
  -4  10   9        0.83       18.34      8.95 o 
  -3  10   9        9.09       13.93      9.53 o 
  -2  10   9        0.05        5.53      9.62 o 
  -1  10   9        0.67       10.28     10.85 o 
   0  10   9       18.70        4.59     11.31 o 
   1  10   9        4.09        6.59      9.69 o 
   2  10   9        1.83       11.52     10.19 o 
   3  10   9       11.68       17.70     14.65 o 
   4  10   9        0.00        4.14     15.69 o 
   5  10   9       38.11       27.22     21.22 o 
   6  10   9       24.36       56.00     40.22 o 
   7  10   9        0.32       -1.08     24.09 o 
   8  10   9        0.47       -8.81     23.42 o 
   9  10   9        0.97       18.80     23.72 o 
 -15  11   9        1.18       31.95     38.76 o 
 -14  11   9        1.58       12.49     17.99 o 
 -13  11   9        1.29       40.64     29.42 o 
 -12  11   9        3.01       12.98     11.52 o 
 -11  11   9        8.79       22.94     13.53 o 
 -10  11   9        2.46       14.12     12.84 o 
  -9  11   9        5.54       23.46     11.87 o 
  -8  11   9       13.83       23.26     13.46 o 
  -7  11   9        2.62       20.38     10.93 o 
  -6  11   9       53.84       59.52     14.67 o 
  -5  11   9        0.01       10.28      9.30 o 
  -4  11   9       21.98       15.57     10.26 o 
  -3  11   9        4.38       -1.78      9.57 o 
  -2  11   9       10.30       14.54     12.32 o 
  -1  11   9        5.37       -1.23     10.30 o 
   0  11   9        3.74       -1.41     11.72 o 
   1  11   9       12.97       13.50     16.78 o 
   2  11   9        3.75       17.09     19.85 o 
   3  11   9        2.96      -11.68     17.09 o 
   4  11   9       11.17       14.63     11.51 o 
   5  11   9        1.17      -13.77     20.14 o 
   6  11   9       32.59       32.77     37.69 o 
   7  11   9        6.36       10.79     24.99 o 
   8  11   9        1.47       -8.71     29.83 o 
 -14  12   9        1.64        8.89     31.41 o 
 -13  12   9        0.03       12.11     17.50 o 
 -12  12   9        0.18       13.64     15.44 o 
 -11  12   9        2.55        6.73     19.53 o 
 -10  12   9        9.08       20.66     17.13 o 
  -9  12   9        1.15        4.50     10.82 o 
  -8  12   9       12.24       15.86     10.54 o 
  -7  12   9       17.76       16.42     12.09 o 
  -6  12   9       88.64      108.82     17.82 o 
  -5  12   9        0.48       -0.23     14.57 o 
  -4  12   9        3.40        9.39     10.69 o 
  -3  12   9        0.04       -3.70     12.02 o 
  -2  12   9        6.25       16.68     12.91 o 
  -1  12   9        3.86        0.37     13.11 o 
   0  12   9        4.30        1.17     16.61 o 
   1  12   9        8.37        3.69     15.12 o 
   2  12   9        1.48       10.95      8.76 o 
   3  12   9        0.32       -4.10     18.26 o 
   4  12   9        4.96        6.63     21.51 o 
   5  12   9        0.67       26.17     31.64 o 
   6  12   9       20.73        2.29     64.69 o 
   7  12   9        2.18      -11.10     41.58 o 
 -12  13   9        1.02       17.25     14.29 o 
 -11  13   9        0.35       10.89     34.55 o 
 -10  13   9        1.38       30.44     21.45 o 
  -9  13   9        1.69       11.14     19.19 o 
  -8  13   9       54.10       91.48     29.54 o 
  -7  13   9       14.06       32.37     15.82 o 
  -6  13   9        5.44        9.62     12.22 o 
  -5  13   9        0.02       16.70     13.12 o 
  -4  13   9        0.32        0.31     21.12 o 
  -3  13   9        6.57       14.41     12.91 o 
  -2  13   9        8.75       20.05     12.05 o 
  -1  13   9        0.04        7.92     15.46 o 
   0  13   9        2.42       40.59     21.52 o 
   1  13   9        8.41       21.17     19.26 o 
   2  13   9        1.62        5.95     39.19 o 
   3  13   9        0.00       18.41     46.11 o 
   4  13   9       11.31       46.78     37.98 o 
   5  13   9       14.98       33.11     19.10 o 
 -10  14   9        1.50       44.66     41.99 o 
  -9  14   9        0.01       -9.93     30.80 o 
  -8  14   9        0.94       56.20     21.99 o 
  -7  14   9        0.18       33.07     21.04 o 
  -6  14   9        0.38       34.43     17.71 o 
  -5  14   9       12.92       24.42     18.22 o 
  -4  14   9        0.70       -4.63     22.69 o 
  -3  14   9        0.22       45.40     22.20 o 
  -2  14   9        0.00       37.16     19.83 o 
  -1  14   9        6.15       39.07     18.85 o 
   0  14   9        0.23        3.20     24.89 o 
   1  14   9        1.81       24.07     28.11 o 
   2  14   9        1.04       45.45     25.81 o 
   3  14   9        4.17       23.96     45.64 o 
  -6  15   9       28.23       38.82     38.46 o 
  -5  15   9       14.81       43.60     23.85 o 
  -4  15   9        0.07       25.71     20.92 o 
  -3  15   9        3.75       37.57     22.35 o 
  -2  15   9        2.25       26.89     42.49 o 
 -18   0  10       12.16       -4.20     16.50 o 
 -17   0  10       59.93       73.24     28.17 o 
 -16   0  10        3.18       -5.19     19.84 o 
 -15   0  10       43.54       56.82     18.46 o 
 -14   0  10       26.16        6.22     13.75 o 
 -13   0  10        2.55       -4.70     13.12 o 
 -12   0  10      132.25      137.12     21.44 o 
 -11   0  10       78.34       78.39     18.55 o 
 -10   0  10       43.56       62.45     16.94 o 
  -9   0  10      138.88      172.23     25.93 o 
  -8   0  10      105.42       95.39     13.60 o 
  -7   0  10       15.41       35.02     10.62 o 
  -6   0  10        1.15       -7.28      9.83 o 
  -5   0  10     1555.00     1618.25     51.61 o 
  -4   0  10       88.84       65.64     11.64 o 
  -3   0  10       28.32       33.64     10.73 o 
  -2   0  10       42.21       31.59     10.96 o 
  -1   0  10      412.96      479.21     25.64 o 
   0   0  10      225.32      225.30     19.92 o 
   1   0  10        3.99       -0.70     17.17 o 
   2   0  10       18.00       10.65     12.46 o 
   3   0  10      123.11      133.14     17.42 o 
   4   0  10       93.68       99.67     16.73 o 
   5   0  10        5.14       -1.36     13.09 o 
   6   0  10        8.51       -0.90     18.06 o 
   7   0  10      188.81      211.11     29.06 o 
   8   0  10        6.16        4.40     17.14 o 
   9   0  10        2.32       10.35     16.06 o 
  10   0  10        6.80        3.96     13.69 o 
  11   0  10       20.20       28.64     15.28 o 
  12   0  10        3.33        0.72     14.23 o 
 -20   1  10        0.01      251.61     39.92 o 
 -19   1  10        0.00      -17.13     29.78 o 
 -18   1  10        1.78       -8.75      8.75 o 
 -17   1  10       12.17       16.89     14.56 o 
 -16   1  10        0.66       -0.42     11.90 o 
 -15   1  10        0.04        1.76     11.90 o 
 -14   1  10       11.05       16.18     11.83 o 
 -13   1  10       17.26       25.52     10.95 o 
 -12   1  10        4.46       -6.16     10.29 o 
 -11   1  10       41.48       26.01     15.42 o 
 -10   1  10        1.34       -1.18      7.74 o 
  -9   1  10        3.23       11.78      8.55 o 
  -8   1  10        0.48        3.35      6.03 o 
  -7   1  10        7.78        6.72      6.38 o 
  -6   1  10        7.11        1.90      6.78 o 
  -5   1  10       61.66       56.60      9.50 o 
  -4   1  10       93.72      101.81     10.04 o 
  -3   1  10       73.86       64.10      9.13 o 
  -2   1  10       60.61       61.86      9.31 o 
  -1   1  10        3.94        4.89      6.25 o 
   0   1  10       79.78       91.66     15.19 o 
   1   1  10       38.68       33.48      8.15 o 
   2   1  10        0.48        3.65     11.39 o 
   3   1  10        1.51       -4.57      7.38 o 
   4   1  10        0.69       11.12     13.73 o 
   5   1  10        0.85       -7.38      8.21 o 
   6   1  10       30.75       22.16     12.66 o 
   7   1  10        3.86        5.57      9.44 o 
   8   1  10       15.31       29.69     12.31 o 
   9   1  10        4.40        6.91      9.87 o 
  10   1  10        1.02       13.46     10.92 o 
  11   1  10        0.00        4.69     11.36 o 
  12   1  10        1.84       17.23     12.35 o 
 -20   2  10        0.17      -31.09     52.40 o 
 -19   2  10        0.00      -10.89     28.14 o 
 -18   2  10        0.18       19.34     25.30 o 
 -17   2  10        0.32       36.28     12.91 o 
 -16   2  10        0.04       27.34     20.02 o 
 -15   2  10        7.40        0.07     11.10 o 
 -14   2  10        0.19       -8.14     10.39 o 
 -13   2  10        5.08        8.75     15.69 o 
 -12   2  10        6.08        7.97     11.60 o 
 -11   2  10       12.01        3.33     10.81 o 
 -10   2  10       45.12       54.20     15.96 o 
  -9   2  10        2.66       17.96      9.48 o 
  -8   2  10        9.94        8.66      6.51 o 
  -7   2  10        3.81       13.00      7.26 o 
  -6   2  10      241.83      233.41     14.94 o 
  -5   2  10       13.30       -1.70      6.41 o 
  -4   2  10       72.03       68.11      9.56 o 
  -3   2  10       48.02       38.58      7.60 o 
  -2   2  10        0.12        1.80      5.95 o 
  -1   2  10       56.45       71.41     20.17 o 
   0   2  10       18.07       25.59     10.25 o 
   1   2  10      236.95      303.79     22.07 o 
   2   2  10       12.67        6.33     17.67 o 
   3   2  10        0.14        1.40     12.46 o 
   4   2  10       46.61       58.71     11.43 o 
   5   2  10       54.77       41.37     13.83 o 
   6   2  10        0.01       -6.17      9.51 o 
   7   2  10       14.30       19.15     13.02 o 
   8   2  10        4.57       15.16     10.59 o 
   9   2  10        1.53       14.76     10.60 o 
  10   2  10        3.25       15.11     13.14 o 
  11   2  10        0.14        7.24     11.32 o 
  12   2  10        0.06        8.82     11.40 o 
 -19   3  10        0.05       20.03     22.82 o 
 -18   3  10       13.09       31.92     31.73 o 
 -17   3  10        0.92       24.71     20.86 o 
 -16   3  10       39.28       38.48     30.31 o 
 -15   3  10        0.95       14.82     13.85 o 
 -14   3  10       22.77       18.80     18.50 o 
 -13   3  10        0.23       18.14     12.53 o 
 -12   3  10       17.05       34.56     15.46 o 
 -11   3  10        5.21       10.39     11.69 o 
 -10   3  10       33.46       28.08     15.99 o 
  -9   3  10        0.47        5.14     11.11 o 
  -8   3  10       33.52       24.93      9.14 o 
  -7   3  10        4.38        7.65      7.16 o 
  -6   3  10      142.35      149.33     12.03 o 
  -5   3  10       16.90       12.14      7.03 o 
  -4   3  10       48.33       36.40      8.82 o 
  -3   3  10       62.56       69.93     11.22 o 
  -2   3  10        9.24       17.01      9.34 o 
  -1   3  10      109.44       89.27     13.41 o 
   0   3  10       22.35       26.36     10.87 o 
   1   3  10        1.20       -0.13     12.35 o 
   2   3  10        3.76       -9.33      9.33 o 
   3   3  10        1.20       10.06     13.57 o 
   4   3  10        0.99       -4.39     15.94 o 
   5   3  10       29.19       30.06     11.87 o 
   6   3  10       35.35       46.92     13.64 o 
   7   3  10        1.36        5.49      9.80 o 
   8   3  10        4.45        7.09     10.44 o 
   9   3  10        9.38       21.86     10.37 o 
  10   3  10       17.14       19.35     12.70 o 
  11   3  10        0.07        4.01     12.21 o 
 -19   4  10        0.21       62.97     64.47 o 
 -18   4  10        3.69       75.23     39.21 o 
 -17   4  10        0.75       21.09     15.57 o 
 -16   4  10        5.67       25.06     12.87 o 
 -15   4  10        1.19       16.52     18.84 o 
 -14   4  10        3.36       18.15     13.05 o 
 -13   4  10        1.17        9.62     16.68 o 
 -12   4  10        9.09       10.51     18.63 o 
 -11   4  10       10.22       11.49     10.81 o 
 -10   4  10       28.78       31.18     10.51 o 
  -9   4  10        7.96        4.80      9.01 o 
  -8   4  10        0.01       -1.37      8.82 o 
  -7   4  10        0.03        3.61      8.47 o 
  -6   4  10      156.61      144.44     13.57 o 
  -5   4  10      192.01      189.41     14.68 o 
  -4   4  10        4.97        5.17      7.96 o 
  -3   4  10        7.26        0.41      8.24 o 
  -2   4  10       10.44        3.09      8.41 o 
  -1   4  10       18.16        3.42      8.85 o 
   0   4  10       30.58       16.00     20.40 o 
   1   4  10       55.13       38.06     11.86 o 
   2   4  10        3.35       -8.78      8.78 o 
   3   4  10       77.02       72.71     18.93 o 
   4   4  10       47.65       26.92     12.83 o 
   5   4  10        5.41       13.64      9.15 o 
   6   4  10        1.04        6.80      9.10 o 
   7   4  10       37.37       43.98     13.02 o 
   8   4  10        6.71       18.98     11.35 o 
   9   4  10        3.19       11.24     10.39 o 
  10   4  10        0.74       21.82     12.99 o 
  11   4  10        0.07       -0.78     14.06 o 
 -19   5  10        1.54      107.48     43.16 o 
 -18   5  10        1.30       33.92     30.85 o 
 -17   5  10        1.92       41.96     26.82 o 
 -16   5  10       30.53       53.09     13.36 o 
 -15   5  10        3.85       10.51     11.34 o 
 -14   5  10        3.45       16.23     14.97 o 
 -13   5  10        2.49       23.77     18.37 o 
 -12   5  10        6.75       22.14     13.20 o 
 -11   5  10        1.27       28.33     15.56 o 
 -10   5  10        2.28       10.08     14.23 o 
  -9   5  10        0.02       17.72     11.61 o 
  -8   5  10        0.08       -5.42      8.77 o 
  -7   5  10        1.56        2.05      9.12 o 
  -6   5  10        1.42        1.12      7.71 o 
  -5   5  10        1.13       -3.58      7.56 o 
  -4   5  10       27.28       23.27      9.69 o 
  -3   5  10       44.26       38.98     10.04 o 
  -2   5  10        1.50       14.36      9.32 o 
  -1   5  10       44.53       44.95     11.90 o 
   0   5  10        3.27       -4.58     12.81 o 
   1   5  10        6.72        3.49      9.27 o 
   2   5  10        4.42       -3.42      9.02 o 
   3   5  10        2.03      -12.75     12.75 o 
   4   5  10        9.41       16.44      9.23 o 
   5   5  10        0.54        6.23      8.27 o 
   6   5  10       21.52       24.13     10.37 o 
   7   5  10        1.46        4.64      9.84 o 
   8   5  10       13.99       34.72     11.97 o 
   9   5  10        2.50       17.86     12.58 o 
  10   5  10        0.41       -9.50     13.73 o 
  11   5  10        3.59       13.20     15.58 o 
 -18   6  10        2.35       77.64     47.35 o 
 -17   6  10        3.96       60.42     48.37 o 
 -16   6  10        2.16       36.35     17.14 o 
 -15   6  10        0.30       23.07     14.87 o 
 -14   6  10        2.58       37.27     18.80 o 
 -13   6  10        0.19        7.42     20.61 o 
 -12   6  10       14.28       34.54     14.67 o 
 -11   6  10       16.48       36.47     19.21 o 
 -10   6  10        3.72       11.87     11.05 o 
  -9   6  10        9.78       41.71     14.93 o 
  -8   6  10       31.36       33.20     10.97 o 
  -7   6  10        2.61        6.86     11.35 o 
  -6   6  10       80.25       73.64     11.75 o 
  -5   6  10        0.14        4.15      7.90 o 
  -4   6  10        2.72        7.61     10.56 o 
  -3   6  10        1.60       -0.26      8.28 o 
  -2   6  10        5.24        0.98      8.82 o 
  -1   6  10       20.66       19.80     12.15 o 
   0   6  10        2.45       -3.66      9.66 o 
   1   6  10       17.08       13.74     10.35 o 
   2   6  10        0.49      -10.81     11.27 o 
   3   6  10       66.60       56.67     16.46 o 
   4   6  10        5.01      -11.12     12.06 o 
   5   6  10       12.58       -1.55     11.02 o 
   6   6  10        7.07        7.64     12.49 o 
   7   6  10        8.84       10.35     13.70 o 
   8   6  10        0.07        5.32     12.35 o 
   9   6  10        5.46       18.00     14.14 o 
  10   6  10        5.28       16.88     16.86 o 
 -18   7  10        0.28       49.42     50.29 o 
 -17   7  10        0.31       46.63     53.32 o 
 -16   7  10        0.59       38.64     28.92 o 
 -15   7  10       11.20       25.83     13.69 o 
 -14   7  10        3.06       25.98     15.40 o 
 -13   7  10       38.42       38.45     14.83 o 
 -12   7  10        1.09       11.15     12.33 o 
 -11   7  10        1.06       -0.16     13.99 o 
 -10   7  10       14.31       18.69     12.64 o 
  -9   7  10        1.20       15.66     12.00 o 
  -8   7  10       36.00       35.70     11.93 o 
  -7   7  10      144.64      133.24     16.83 o 
  -6   7  10       50.59       51.64     11.55 o 
  -5   7  10        0.01        6.71      8.22 o 
  -4   7  10       16.16       29.23     10.86 o 
  -3   7  10       45.46       57.86     13.15 o 
  -2   7  10        1.83        0.32      9.18 o 
  -1   7  10        1.62       -2.16     10.87 o 
   0   7  10       24.66       22.31     12.87 o 
   1   7  10        1.16       13.25     12.04 o 
   2   7  10       27.91       43.83     15.09 o 
   3   7  10        1.15        3.42     11.80 o 
   4   7  10       59.11       54.29     15.86 o 
   5   7  10       71.04       61.79     18.13 o 
   6   7  10       32.59       31.11     16.59 o 
   7   7  10       13.42       57.31     26.62 o 
   8   7  10       17.15       27.64     20.80 o 
   9   7  10        5.49       49.23     29.08 o 
  10   7  10        1.18       -3.29     27.86 o 
 -17   8  10        0.76       73.39     51.25 o 
 -16   8  10        2.40       18.61     22.70 o 
 -15   8  10        3.67       48.96     46.43 o 
 -14   8  10       10.46       38.67     23.36 o 
 -13   8  10       10.28       31.31     18.95 o 
 -12   8  10        0.21       42.92     14.65 o 
 -11   8  10        2.77       12.26     13.78 o 
 -10   8  10       32.54       45.38     13.51 o 
  -9   8  10        2.64       10.69     11.00 o 
  -8   8  10        3.87       12.59     11.44 o 
  -7   8  10        0.46        0.11      9.41 o 
  -6   8  10        2.69        8.24      8.17 o 
  -5   8  10        1.64       12.96      8.53 o 
  -4   8  10       46.84       38.04     12.38 o 
  -3   8  10       17.04       38.78     12.93 o 
  -2   8  10      109.77       79.68     14.10 o 
  -1   8  10        0.04        2.82     11.20 o 
   0   8  10        7.63       20.12     12.20 o 
   1   8  10        0.41       -9.79     11.28 o 
   2   8  10       17.12        3.57      9.28 o 
   3   8  10        3.73       -2.65     16.82 o 
   4   8  10        4.59       10.15     13.68 o 
   5   8  10        0.00       -8.45     17.85 o 
   6   8  10       11.07       21.00     15.55 o 
   7   8  10        1.92        9.01     22.80 o 
   8   8  10       12.63       10.50     24.40 o 
   9   8  10        1.78       32.55     30.00 o 
 -16   9  10        1.16       62.00     41.14 o 
 -15   9  10        1.13       57.71     28.36 o 
 -14   9  10        5.75       56.38     22.01 o 
 -13   9  10        6.09       27.82     15.19 o 
 -12   9  10        0.07        8.59     10.26 o 
 -11   9  10        0.44        9.21     15.13 o 
 -10   9  10        1.69       12.56     11.25 o 
  -9   9  10       25.01       31.69     14.23 o 
  -8   9  10        4.36        3.40      9.55 o 
  -7   9  10       17.26       34.85     12.25 o 
  -6   9  10        0.01        9.51      9.45 o 
  -5   9  10        7.18       14.58      8.80 o 
  -4   9  10        0.07        3.95      8.72 o 
  -3   9  10        1.81       14.05     14.25 o 
  -2   9  10        1.44       -1.74     10.58 o 
  -1   9  10       43.62       24.92     10.29 o 
   0   9  10        0.05       -1.83     16.55 o 
   1   9  10        0.02        0.72     12.11 o 
   2   9  10        5.21       -3.18     10.50 o 
   3   9  10       15.43       -6.18     17.22 o 
   4   9  10        7.83        9.36     12.97 o 
   5   9  10        4.89       24.95     16.98 o 
   6   9  10        6.75      -26.18     32.91 o 
   7   9  10        0.60       16.17     25.73 o 
   8   9  10        0.08       14.37     23.15 o 
 -15  10  10        0.24       23.97     28.67 o 
 -14  10  10        3.12       44.54     34.50 o 
 -13  10  10        1.89       41.11     19.65 o 
 -12  10  10        0.21       19.46     20.26 o 
 -11  10  10        0.04       22.72     11.70 o 
 -10  10  10       12.17       25.26     13.22 o 
  -9  10  10        0.40       14.44     11.59 o 
  -8  10  10        0.74       22.24     11.27 o 
  -7  10  10        4.93        4.28      8.94 o 
  -6  10  10        8.67       11.55     11.37 o 
  -5  10  10        7.81        7.91     10.55 o 
  -4  10  10       17.12        6.16      9.97 o 
  -3  10  10        2.20        8.39     11.22 o 
  -2  10  10        1.19        3.56     10.54 o 
  -1  10  10       13.75       13.99     11.99 o 
   0  10  10        0.00       -8.36     17.40 o 
   1  10  10        2.43        7.88     11.90 o 
   2  10  10        2.53       -2.18     11.11 o 
   3  10  10        2.00       20.65     18.90 o 
   4  10  10        0.02       -7.76     28.11 o 
   5  10  10        1.83        4.71     21.95 o 
   6  10  10        3.60        5.94     29.40 o 
   7  10  10        1.71       20.61     45.91 o 
 -14  11  10        0.08       40.37     31.92 o 
 -13  11  10        1.03       10.09     24.32 o 
 -12  11  10        0.02       24.68     31.12 o 
 -11  11  10        0.44       13.26     17.91 o 
 -10  11  10        0.14       30.94     37.25 o 
  -9  11  10        2.30       21.96     11.62 o 
  -8  11  10       46.35       59.64     17.31 o 
  -7  11  10       11.59       20.31     12.26 o 
  -6  11  10        6.59        4.67     11.45 o 
  -5  11  10        0.49        2.29     11.04 o 
  -4  11  10        0.30       -2.06     11.49 o 
  -3  11  10       11.42        1.64     10.47 o 
  -2  11  10        0.74        7.39     14.22 o 
  -1  11  10        1.57        1.25     11.33 o 
   0  11  10        2.08        7.89      9.24 o 
   1  11  10        0.03       30.18     15.00 o 
   2  11  10        0.00       -7.81     37.85 o 
   3  11  10        2.51       40.80     22.31 o 
   4  11  10       32.86       42.32     24.56 o 
   5  11  10       20.91        7.64     17.18 o 
   6  11  10        8.35        6.59     27.04 o 
 -12  12  10        0.73       14.71     16.71 o 
 -11  12  10        0.44       31.03     35.57 o 
 -10  12  10        0.08       30.22     25.14 o 
  -9  12  10        1.77        5.88     26.47 o 
  -8  12  10       12.98       39.21     23.42 o 
  -7  12  10        0.15       18.12     19.05 o 
  -6  12  10        0.01       24.46     16.51 o 
  -5  12  10        0.48        6.05     24.20 o 
  -4  12  10        0.25        0.07     10.91 o 
  -3  12  10        0.85       20.56     21.44 o 
  -2  12  10        4.10       22.50     27.94 o 
  -1  12  10        4.75        0.94     34.34 o 
   0  12  10        1.49       39.89     24.49 o 
   1  12  10        1.58        5.18     23.34 o 
   2  12  10        0.03       -5.11     27.86 o 
   3  12  10        0.60        1.17     43.51 o 
   4  12  10        1.50       32.88     22.87 o 
 -10  13  10        4.48       29.10     19.96 o 
  -9  13  10        0.59        7.47     33.02 o 
  -8  13  10        1.97       63.43     17.94 o 
  -7  13  10        3.62       19.84     29.44 o 
  -6  13  10        2.47       26.56     18.01 o 
  -5  13  10        0.09       28.80     31.16 o 
  -4  13  10        0.71       30.32     23.60 o 
  -3  13  10        4.92       20.79     18.77 o 
  -2  13  10       14.98       51.47     20.96 o 
  -1  13  10        2.03        0.72     30.69 o 
   0  13  10        3.06       53.47     24.34 o 
   1  13  10        1.98       23.21     21.58 o 
   2  13  10        3.68        6.43     48.32 o 
  -5  14  10        0.12       23.54     47.57 o 
  -4  14  10        1.23       32.93     44.71 o 
  -3  14  10        0.02       33.32     39.40 o 
 -19   1  11        0.72      -47.38     58.90 o 
 -18   1  11        0.02      -40.89     40.89 o 
 -17   1  11       17.17       27.80     13.73 o 
 -16   1  11        2.91       -3.28     26.82 o 
 -15   1  11        0.58        4.27     12.27 o 
 -14   1  11       11.58       15.54     12.53 o 
 -13   1  11       19.45       24.48     14.12 o 
 -12   1  11        0.83        2.15     15.49 o 
 -11   1  11       48.43       69.92     20.18 o 
 -10   1  11       11.27       12.78     11.76 o 
  -9   1  11        9.35        5.72      8.90 o 
  -8   1  11        0.22       -1.88      7.90 o 
  -7   1  11       54.18       30.61      9.64 o 
  -6   1  11        4.06        1.52      7.93 o 
  -5   1  11      159.43      137.38     12.66 o 
  -4   1  11       54.74       50.51      8.92 o 
  -3   1  11       72.88       69.26     10.09 o 
  -2   1  11       46.96       46.96     10.34 o 
  -1   1  11       11.67        2.44      8.95 o 
   0   1  11       29.04       20.08      9.45 o 
   1   1  11       38.70       49.99     19.27 o 
   2   1  11       25.05       33.47     14.19 o 
   3   1  11        0.61       -4.09     10.27 o 
   4   1  11       16.99       -5.15     13.65 o 
   5   1  11        2.22        2.22     12.31 o 
   6   1  11        2.83       -5.44     11.37 o 
   7   1  11       28.29       29.66     17.75 o 
   8   1  11       16.13       28.61     15.14 o 
   9   1  11        0.23       15.73     13.76 o 
  10   1  11        0.08       21.12     11.65 o 
 -19   2  11        0.31        2.08     31.13 o 
 -18   2  11        4.09       65.65     54.77 o 
 -17   2  11        1.17       16.47     17.87 o 
 -16   2  11        3.03        9.35     14.63 o 
 -15   2  11       15.71       34.60     14.33 o 
 -14   2  11        0.23       -1.72     11.65 o 
 -13   2  11        0.31        4.62     12.95 o 
 -12   2  11        6.91       -0.62     13.14 o 
 -11   2  11        1.55        6.87     10.22 o 
 -10   2  11        0.13        4.85     11.87 o 
  -9   2  11       29.88       23.18     11.85 o 
  -8   2  11        1.88       13.46      9.66 o 
  -7   2  11        3.83        5.66      7.48 o 
  -6   2  11        0.01        5.64      8.59 o 
  -5   2  11        5.28        7.74      8.13 o 
  -4   2  11       17.02       23.49     10.46 o 
  -3   2  11        0.10       10.40     10.13 o 
  -2   2  11        6.94        6.10      9.30 o 
  -1   2  11        0.00       -9.18      9.81 o 
   0   2  11      106.35      120.24     20.51 o 
   1   2  11        0.47       -0.18     12.08 o 
   2   2  11        1.25       11.38     22.31 o 
   3   2  11        0.01      -13.26     15.04 o 
   4   2  11        5.64        2.20     11.54 o 
   5   2  11        0.79       -5.55     15.06 o 
   6   2  11       37.23       30.37     12.47 o 
   7   2  11        8.29       15.32     15.16 o 
   8   2  11        0.23       11.51     12.32 o 
   9   2  11        6.22        3.74     12.14 o 
  10   2  11        0.58       -0.43     13.17 o 
 -18   3  11        3.26       52.70     47.68 o 
 -17   3  11        3.38       26.63     27.25 o 
 -16   3  11        7.46       23.37     24.67 o 
 -15   3  11        0.06       16.85     11.72 o 
 -14   3  11       20.44       30.33     17.19 o 
 -13   3  11        4.27       37.19     15.58 o 
 -12   3  11       59.14       72.55     24.44 o 
 -11   3  11       23.00       32.67     10.90 o 
 -10   3  11       57.42       69.88     15.57 o 
  -9   3  11        4.26       16.54     12.79 o 
  -8   3  11       42.45       43.41     11.88 o 
  -7   3  11        4.63        7.86      8.31 o 
  -6   3  11       46.30       39.28     12.14 o 
  -5   3  11       87.31       86.74     14.91 o 
  -4   3  11      151.64      206.16     19.34 o 
  -3   3  11       90.82       85.87     24.35 o 
  -2   3  11       11.25       14.61     16.13 o 
  -1   3  11       14.50        2.89     10.42 o 
   0   3  11        1.32        1.08      9.68 o 
   1   3  11       15.64       12.05     12.58 o 
   2   3  11       23.84       19.47     11.75 o 
   3   3  11        4.11        1.99     11.84 o 
   4   3  11        3.44       11.26     11.30 o 
   5   3  11        0.13        9.81     11.85 o 
   6   3  11        0.03        6.67     10.79 o 
   7   3  11       11.20       15.13     11.84 o 
   8   3  11       20.76       38.26     14.35 o 
   9   3  11        0.55       12.42     14.42 o 
  10   3  11        0.25       16.97     22.45 o 
 -18   4  11        7.69        1.52     25.53 o 
 -17   4  11        2.47       38.49     30.30 o 
 -16   4  11        1.54       46.55     20.67 o 
 -15   4  11        3.49       23.82     18.07 o 
 -14   4  11        9.45       29.38     32.64 o 
 -13   4  11        0.83        7.36     21.69 o 
 -12   4  11       48.90      100.62     21.01 o 
 -11   4  11        1.16       -0.86     11.96 o 
 -10   4  11        9.74       36.74     16.64 o 
  -9   4  11       13.65       33.55     14.04 o 
  -8   4  11        6.31       11.20     10.28 o 
  -7   4  11       13.28       -0.64      8.79 o 
  -6   4  11       35.81       32.69      9.67 o 
  -5   4  11       19.02       29.75      9.91 o 
  -4   4  11       49.96       40.08     11.52 o 
  -3   4  11       37.93       19.47      9.87 o 
  -2   4  11        0.26       -3.91      9.26 o 
  -1   4  11       16.86       16.15     11.52 o 
   0   4  11       13.44       10.73     10.91 o 
   1   4  11       38.68       15.42     11.38 o 
   2   4  11        1.54      -10.84     10.84 o 
   3   4  11       51.64       58.90     15.67 o 
   4   4  11       25.81       14.28     11.69 o 
   5   4  11       13.10        7.26     11.30 o 
   6   4  11        9.69       19.22     11.39 o 
   7   4  11       26.78       24.01     13.94 o 
   8   4  11        2.70       44.66     14.46 o 
   9   4  11       17.57       17.89     13.45 o 
 -18   5  11        0.15       11.61     30.20 o 
 -17   5  11        1.08       40.87     38.37 o 
 -16   5  11        1.09       68.05     41.70 o 
 -15   5  11        3.08       44.17     34.60 o 
 -14   5  11        0.01       34.81     15.62 o 
 -13   5  11        3.29       20.27     15.74 o 
 -12   5  11        1.54       25.38     15.50 o 
 -11   5  11        2.28       19.09     12.63 o 
 -10   5  11        4.71       23.43     12.14 o 
  -9   5  11        0.23       10.35     11.62 o 
  -8   5  11        0.15       18.38     10.29 o 
  -7   5  11        8.72       18.67     10.69 o 
  -6   5  11        1.89        8.96      9.02 o 
  -5   5  11        1.00       23.55     15.78 o 
  -4   5  11       18.69       10.45      9.20 o 
  -3   5  11        1.72       -2.15      9.34 o 
  -2   5  11       10.31       14.12     12.88 o 
  -1   5  11        5.07       12.17     10.79 o 
   0   5  11        7.36        0.81      9.53 o 
   1   5  11        2.56        5.41     10.89 o 
   2   5  11        6.46       18.99     11.76 o 
   3   5  11        3.36        0.19     12.66 o 
   4   5  11        7.68        7.36     16.67 o 
   5   5  11        9.86       29.90     14.19 o 
   6   5  11        7.65       11.35     13.06 o 
   7   5  11        4.64        8.63     16.29 o 
   8   5  11        1.78       12.36     13.42 o 
   9   5  11        2.60       14.88     16.08 o 
 -17   6  11        0.43       34.15     58.39 o 
 -16   6  11        1.57       33.53     40.11 o 
 -15   6  11        0.69       59.77     30.72 o 
 -14   6  11        2.43        6.83     19.40 o 
 -13   6  11       55.85       79.39     22.55 o 
 -12   6  11        5.98       28.36     13.26 o 
 -11   6  11        1.07        5.39     16.75 o 
 -10   6  11        1.72       14.20     16.33 o 
  -9   6  11        9.25       11.53     10.72 o 
  -8   6  11        0.00        3.34     18.18 o 
  -7   6  11       15.66       26.41     13.81 o 
  -6   6  11       32.66       32.63     10.70 o 
  -5   6  11        3.26        9.74     10.87 o 
  -4   6  11        0.35       -0.35      8.48 o 
  -3   6  11       42.56       43.87     19.54 o 
  -2   6  11       21.31       21.56     11.60 o 
  -1   6  11        0.32        6.86     11.26 o 
   0   6  11       31.57       33.61     13.47 o 
   1   6  11        8.88        6.47     14.06 o 
   2   6  11        0.00       14.15     11.60 o 
   3   6  11        2.69       -5.28     12.03 o 
   4   6  11       22.28       30.30     16.59 o 
   5   6  11        2.67        1.58     13.13 o 
   6   6  11        4.60       -4.19     14.64 o 
   7   6  11        8.11       22.07     19.82 o 
   8   6  11        4.16       15.65     22.32 o 
 -16   7  11        8.59       44.84     20.23 o 
 -15   7  11        1.42       26.19     37.14 o 
 -14   7  11        0.10       71.90     41.41 o 
 -13   7  11       29.18       31.98     14.60 o 
 -12   7  11        3.45       46.02     15.21 o 
 -11   7  11        0.01       20.14     16.65 o 
 -10   7  11        0.44       21.52     12.72 o 
  -9   7  11        8.63       11.84     12.29 o 
  -8   7  11        0.06       13.20     13.25 o 
  -7   7  11        5.77        5.41     12.82 o 
  -6   7  11       50.85       20.32      9.18 o 
  -5   7  11        0.06        6.98     10.53 o 
  -4   7  11        5.43       10.65     17.18 o 
  -3   7  11       71.93       31.97     11.62 o 
  -2   7  11        1.80        2.52     10.71 o 
  -1   7  11        7.42       29.53     13.74 o 
   0   7  11       46.73       35.82     14.82 o 
   1   7  11        1.57        0.28     11.22 o 
   2   7  11        2.75       25.25     14.16 o 
   3   7  11        0.00       14.68     14.35 o 
   4   7  11        1.77       26.09     17.81 o 
   5   7  11        0.06        4.19     16.95 o 
   6   7  11        0.26      -16.23     17.55 o 
   7   7  11        6.62       42.53     33.51 o 
   8   7  11        5.81       27.02     27.27 o 
 -16   8  11        6.32      134.65     57.56 o 
 -15   8  11       10.36       69.87     42.89 o 
 -14   8  11        2.20       50.43     23.98 o 
 -13   8  11       15.47       63.12     43.30 o 
 -12   8  11        2.79       -3.95     22.37 o 
 -11   8  11        0.04        4.91     11.43 o 
 -10   8  11       12.45       22.65     14.03 o 
  -9   8  11        9.96       32.73     14.66 o 
  -8   8  11        1.53       10.67     11.90 o 
  -7   8  11       41.31       64.85     14.22 o 
  -6   8  11       38.38       52.23     13.08 o 
  -5   8  11        1.19       11.97     12.67 o 
  -4   8  11        0.48       10.54     12.00 o 
  -3   8  11       66.51       49.40     14.76 o 
  -2   8  11        7.53       -4.47     12.05 o 
  -1   8  11       47.44       36.88     18.91 o 
   0   8  11       56.58       56.21     17.69 o 
   1   8  11        8.88      -10.63     17.16 o 
   2   8  11        0.32       12.04     14.63 o 
   3   8  11        0.00      -14.42     17.92 o 
   4   8  11        2.06      -13.34     13.50 o 
   5   8  11       15.70       25.38     23.67 o 
   6   8  11       14.95       63.93     29.41 o 
   7   8  11        0.33       -2.55     34.97 o 
 -14   9  11        5.61       59.45     21.06 o 
 -13   9  11        6.31       46.64     25.89 o 
 -12   9  11       13.45       24.33     19.34 o 
 -11   9  11        0.80       30.55     22.69 o 
 -10   9  11        0.04        2.87     14.82 o 
  -9   9  11        0.02       27.86     20.92 o 
  -8   9  11       12.08       17.95     11.39 o 
  -7   9  11        1.55       11.06     11.29 o 
  -6   9  11        5.71        5.05      9.90 o 
  -5   9  11        0.04       -6.25     12.19 o 
  -4   9  11       15.21        9.18     11.14 o 
  -3   9  11        7.69        9.71     13.23 o 
  -2   9  11        5.04        2.92     12.26 o 
  -1   9  11        1.87        5.96     12.49 o 
   0   9  11        4.91        0.01     13.32 o 
   1   9  11        0.19       23.32     19.49 o 
   2   9  11        4.41       -3.92     15.02 o 
   3   9  11        5.42       15.08     25.43 o 
   4   9  11        0.17       22.37     23.29 o 
   5   9  11       10.51       37.90     25.13 o 
   6   9  11        0.11       -6.46     20.09 o 
 -13  10  11        0.11       32.91     40.55 o 
 -12  10  11        4.74       36.96     21.28 o 
 -11  10  11        0.87       24.82     27.53 o 
 -10  10  11        0.66        5.19     17.29 o 
  -9  10  11        0.48       39.86     22.55 o 
  -8  10  11        0.05       28.69     20.81 o 
  -7  10  11        0.05       16.50     11.95 o 
  -6  10  11        6.88       14.68     10.31 o 
  -5  10  11        2.63        9.53     12.44 o 
  -4  10  11        1.59       26.65     19.58 o 
  -3  10  11        0.19        7.51     13.51 o 
  -2  10  11        0.17        7.61     13.74 o 
  -1  10  11        0.09       16.51     15.29 o 
   0  10  11        1.29       -7.91     22.25 o 
   1  10  11        0.89      -10.16     25.46 o 
   2  10  11        3.39        1.29     22.33 o 
   3  10  11        0.41      -12.71     24.06 o 
   4  10  11        2.40      -26.83     26.83 o 
 -12  11  11        0.84       79.38     34.42 o 
 -11  11  11        5.85        9.50     25.39 o 
 -10  11  11        0.57       38.14     21.61 o 
  -9  11  11       11.11       28.61     37.72 o 
  -8  11  11        5.75       14.24     40.75 o 
  -7  11  11        9.93       20.74     22.48 o 
  -6  11  11        0.00       15.04     14.50 o 
  -5  11  11        9.15       18.31     28.77 o 
  -4  11  11        5.24       20.14     41.49 o 
  -3  11  11        9.33       47.71     23.94 o 
  -2  11  11       68.17       95.83     33.94 o 
  -1  11  11       33.96       86.64     33.42 o 
   0  11  11       19.13       25.22     23.50 o 
   1  11  11        7.00       31.32     26.52 o 
   2  11  11        4.92       -6.44     37.99 o 
   3  11  11        2.03      -17.83     55.37 o 
  -9  12  11        1.85       39.78     19.07 o 
  -8  12  11        0.95       16.28     21.62 o 
  -7  12  11        5.86       40.04     21.13 o 
  -6  12  11        1.00       40.37     24.29 o 
  -5  12  11        0.83       -0.81     25.83 o 
  -4  12  11        1.17       50.92     26.79 o 
  -3  12  11        0.69       23.17     46.89 o 
  -2  12  11        0.35      -15.30     21.06 o 
  -1  12  11       15.21       10.36     25.37 o 
   0  12  11        9.05       37.68     26.39 o 
 -16   0  12       12.10        9.78     25.86 o 
 -15   0  12        0.98        2.46     27.98 o 
 -14   0  12        0.02      -26.10     33.64 o 
 -13   0  12        1.19      -47.63     47.63 o 
 -12   0  12       44.32       55.74     23.29 o 
 -11   0  12      125.23       77.81     24.45 o 
 -10   0  12       18.31       -0.67     17.55 o 
  -9   0  12       10.42        3.21     19.48 o 
  -8   0  12       94.08       48.88     22.02 o 
  -7   0  12        5.21        4.66     11.90 o 
  -6   0  12        9.82       12.64     14.75 o 
  -5   0  12        5.97        8.20     15.21 o 
  -4   0  12      408.94      409.90     30.66 o 
  -3   0  12        2.40       -5.31     15.35 o 
  -2   0  12        2.46       -5.82     17.09 o 
  -1   0  12        8.40        5.95     20.69 o 
   0   0  12        0.86      -11.91     17.72 o 
   1   0  12      104.97      165.78     63.40 o 
   2   0  12       91.63       82.25     31.14 o 
   3   0  12       67.26       88.06     33.37 o 
   4   0  12       26.75        4.36     20.99 o 
   5   0  12        0.04       14.38     24.95 o 
   6   0  12        0.39        5.95     19.57 o 
   7   0  12        0.53       12.35     23.16 o 
   8   0  12       23.33       23.68     29.93 o 
 -17   1  12        4.42      -44.99     49.60 o 
 -16   1  12        0.41      -30.12     38.04 o 
 -15   1  12        4.73        9.50     19.01 o 
 -14   1  12        4.61       12.88     20.33 o 
 -13   1  12        9.48       26.30     16.91 o 
 -12   1  12        0.09       14.08     15.52 o 
 -11   1  12       14.09       15.15     12.56 o 
 -10   1  12       14.79       -4.91     11.38 o 
  -9   1  12       25.49       15.51     12.56 o 
  -8   1  12        4.88       -7.02     13.07 o 
  -7   1  12        1.37       -8.66      8.66 o 
  -6   1  12       16.17        7.91     11.33 o 
  -5   1  12       68.07       63.88     12.87 o 
  -4   1  12       12.51       14.20     10.24 o 
  -3   1  12       20.01       10.47     10.34 o 
  -2   1  12        0.87       -9.77      9.77 o 
  -1   1  12        0.02       -2.54      9.51 o 
   0   1  12        1.00        2.22     13.16 o 
   1   1  12       29.49       26.03     13.46 o 
   2   1  12       84.73       98.16     18.91 o 
   3   1  12        1.19       11.54     13.49 o 
   4   1  12        0.35       23.55     11.99 o 
   5   1  12        8.08        8.15     13.80 o 
   6   1  12        0.95        4.49     13.25 o 
   7   1  12       15.83       21.01     16.81 o 
   8   1  12        8.63       11.36     12.79 o 
 -17   2  12        0.83       60.96     76.22 o 
 -16   2  12        5.10       41.97     40.51 o 
 -15   2  12        0.77       44.04     32.32 o 
 -14   2  12        0.03        1.46     23.74 o 
 -13   2  12        0.01       28.55     15.24 o 
 -12   2  12       13.31       42.32     17.21 o 
 -11   2  12       10.52       25.34     16.29 o 
 -10   2  12       69.78       95.65     22.63 o 
  -9   2  12        4.26       30.23     17.86 o 
  -8   2  12        0.00       20.56     27.62 o 
  -7   2  12        2.57        8.63      9.97 o 
  -6   2  12       66.40       62.25     18.60 o 
  -5   2  12        0.00        2.89     10.51 o 
  -4   2  12       12.08       12.58     10.82 o 
  -3   2  12        5.87       11.50     11.38 o 
  -2   2  12        1.19       -0.53     15.20 o 
  -1   2  12        3.98       -2.20     12.06 o 
   0   2  12        3.34       11.59     11.71 o 
   1   2  12       15.60       13.00     11.19 o 
   2   2  12        3.20        0.41     14.14 o 
   3   2  12        1.87       20.27     14.35 o 
   4   2  12        0.97       11.19     14.14 o 
   5   2  12        0.00       14.98     16.26 o 
   6   2  12        0.19       -0.63     12.48 o 
   7   2  12        0.38        6.93     12.82 o 
   8   2  12        1.28        5.32     14.52 o 
 -17   3  12        0.90        5.95     23.21 o 
 -16   3  12        0.64       33.77     37.65 o 
 -15   3  12        1.40       12.97     48.86 o 
 -14   3  12        7.55       19.05     24.00 o 
 -13   3  12       33.11       59.59     25.74 o 
 -12   3  12        3.43       15.95     22.63 o 
 -11   3  12        2.27       29.57     16.10 o 
 -10   3  12       51.28       62.78     16.60 o 
  -9   3  12       20.35       34.88     14.36 o 
  -8   3  12        3.94       25.23     17.65 o 
  -7   3  12        0.02       19.38     12.65 o 
  -6   3  12        7.83       20.95     13.80 o 
  -5   3  12        5.29        3.69     10.38 o 
  -4   3  12       39.78       49.70     12.95 o 
  -3   3  12       10.76       21.55     11.99 o 
  -2   3  12        1.61       -1.02     10.32 o 
  -1   3  12        2.66        7.94     11.43 o 
   0   3  12       41.43       49.67     16.08 o 
   1   3  12        2.01       -4.27     11.09 o 
   2   3  12       31.19       11.07     15.41 o 
   3   3  12        5.65        5.18     12.49 o 
   4   3  12        7.59       17.71     13.16 o 
   5   3  12        3.47        3.37     15.25 o 
   6   3  12        2.01       17.13     14.18 o 
   7   3  12        0.03        9.72     14.67 o 
 -17   4  12        3.16      175.50     40.62 o 
 -16   4  12        1.67       70.99     55.27 o 
 -15   4  12        0.18       79.29     67.85 o 
 -14   4  12        3.82       43.70     30.94 o 
 -13   4  12        5.98       39.63     22.52 o 
 -12   4  12        5.23       40.37     25.28 o 
 -11   4  12       37.64       59.60     22.62 o 
 -10   4  12       18.82       42.73     16.96 o 
  -9   4  12        0.93       14.50     14.40 o 
  -8   4  12        0.18       20.18     18.52 o 
  -7   4  12        0.06        2.45     12.55 o 
  -6   4  12        0.14        2.20     11.84 o 
  -5   4  12       11.09       -3.20     10.03 o 
  -4   4  12       36.41       25.49     12.57 o 
  -3   4  12        6.70       -7.33     10.55 o 
  -2   4  12        0.39       -1.10     10.87 o 
  -1   4  12       19.12       18.20     12.01 o 
   0   4  12       32.07       10.31     11.86 o 
   1   4  12       25.02        8.25     12.27 o 
   2   4  12       17.89       13.78     13.96 o 
   3   4  12        0.91        7.09     13.80 o 
   4   4  12        0.24       -6.77     12.40 o 
   5   4  12        0.25       19.33     14.41 o 
   6   4  12        5.87       26.25     16.46 o 
   7   4  12        4.17        4.78     19.42 o 
 -16   5  12        1.32       41.75     41.84 o 
 -15   5  12        3.08       40.50     39.96 o 
 -14   5  12        1.03       53.63     57.28 o 
 -13   5  12        2.58       21.17     33.59 o 
 -12   5  12        4.52       43.21     20.44 o 
 -11   5  12        1.04       46.61     16.49 o 
 -10   5  12       47.90       48.73     26.69 o 
  -9   5  12        2.38       39.06     17.98 o 
  -8   5  12        0.01        4.29     11.62 o 
  -7   5  12        4.14       -2.32     12.27 o 
  -6   5  12       19.50       16.13     12.38 o 
  -5   5  12        1.68       -4.52     11.31 o 
  -4   5  12        2.95       -6.73     10.48 o 
  -3   5  12        2.49       -1.88     10.15 o 
  -2   5  12       11.47        9.72     13.81 o 
  -1   5  12       14.62       15.30     17.11 o 
   0   5  12       80.91       57.90     22.36 o 
   1   5  12       23.73        6.35     18.09 o 
   2   5  12       16.01       16.52     13.19 o 
   3   5  12        7.71       -1.51     18.26 o 
   4   5  12        0.81        2.52     15.41 o 
   5   5  12        0.15       12.32     14.88 o 
   6   5  12       10.22       20.56     17.01 o 
 -15   6  12        9.36       45.78     33.91 o 
 -14   6  12        1.52       33.51     23.95 o 
 -13   6  12        0.39       46.43     28.34 o 
 -12   6  12       21.87       34.99     26.80 o 
 -11   6  12        0.60       42.38     20.09 o 
 -10   6  12       14.26       51.55     24.92 o 
  -9   6  12       12.32       21.97     19.52 o 
  -8   6  12        4.83       10.57     18.85 o 
  -7   6  12        9.47       29.78     12.65 o 
  -6   6  12        5.24       18.88     13.09 o 
  -5   6  12        2.48        3.43     13.57 o 
  -4   6  12        0.99        7.41     13.84 o 
  -3   6  12       27.29       32.89     16.90 o 
  -2   6  12        8.18       11.78     14.73 o 
  -1   6  12        7.90        1.55     15.18 o 
   0   6  12        0.23      -15.30     15.30 o 
   1   6  12        8.63       -3.36     12.52 o 
   2   6  12        2.17        3.49     14.79 o 
   3   6  12       14.14        8.19     16.67 o 
   4   6  12        0.32        7.41     15.13 o 
   5   6  12        0.70       -8.31     15.37 o 
   6   6  12        3.00       23.20     19.94 o 
 -15   7  12        0.05      171.50     58.31 o 
 -14   7  12        0.54       52.33     43.52 o 
 -13   7  12        0.40       33.22     22.56 o 
 -12   7  12        1.67       12.80     24.74 o 
 -11   7  12        2.94       27.22     27.76 o 
 -10   7  12        3.06       13.37     24.81 o 
  -9   7  12        5.63       15.96     15.00 o 
  -8   7  12       14.29       34.77     21.43 o 
  -7   7  12       21.28        6.95     12.84 o 
  -6   7  12        3.58       -3.41     12.92 o 
  -5   7  12        0.05       10.95     11.96 o 
  -4   7  12        0.66        1.31     13.48 o 
  -3   7  12        2.43       14.16     14.39 o 
  -2   7  12        0.06        2.68     14.68 o 
  -1   7  12        7.24        8.18     15.01 o 
   0   7  12        0.00       17.16     17.87 o 
   1   7  12        0.31       14.44     17.12 o 
   2   7  12        6.87       10.56     24.26 o 
   3   7  12        0.74        9.26     23.26 o 
   4   7  12        3.26       12.89     22.48 o 
   5   7  12        0.54       39.38     24.89 o 
 -13   8  12       12.19       69.75     27.95 o 
 -12   8  12        1.31       59.21     54.36 o 
 -11   8  12        2.94       53.57     24.27 o 
 -10   8  12        6.51       21.93     51.38 o 
  -9   8  12        3.70       51.44     21.75 o 
  -8   8  12        4.78       23.12     14.71 o 
  -7   8  12       12.19       24.09     13.85 o 
  -6   8  12        1.42       17.75     15.75 o 
  -5   8  12        0.85       18.35     15.91 o 
  -4   8  12        1.73        3.29     15.39 o 
  -3   8  12        1.27        9.65     16.79 o 
  -2   8  12       41.41       62.67     30.34 o 
  -1   8  12       58.85       34.15     18.70 o 
   0   8  12       21.56       41.51     19.83 o 
   1   8  12        0.23        5.33     43.37 o 
   2   8  12        2.78      -18.02     20.36 o 
   3   8  12        1.76       27.21     35.14 o 
   4   8  12        0.06       22.13     22.25 o 
 -12   9  12        0.30       74.93     32.33 o 
 -11   9  12        0.36       23.96     22.89 o 
 -10   9  12        1.45       16.15     23.92 o 
  -9   9  12        0.87       24.71     23.99 o 
  -8   9  12       10.39       30.61     27.15 o 
  -7   9  12        1.21       27.89     16.36 o 
  -6   9  12        4.65       40.94     22.27 o 
  -5   9  12        0.72       21.53     22.26 o 
  -4   9  12        1.39       12.11     27.68 o 
  -3   9  12        2.29        3.33     41.26 o 
  -2   9  12       25.13       36.37     29.87 o 
  -1   9  12       26.08       44.78     30.39 o 
   0   9  12        0.86        8.68     22.79 o 
   1   9  12        0.11       -1.80     22.14 o 
   2   9  12        5.56       24.10     24.46 o 
 -10  10  12        2.28       33.06     21.79 o 
  -9  10  12        0.25       26.13     25.38 o 
  -8  10  12        2.64       15.22     26.88 o 
  -7  10  12        0.28       68.93     28.78 o 
  -6  10  12        7.91       21.33     29.29 o 
  -5  10  12        1.78        6.79     38.64 o 
  -4  10  12        3.24       -2.11     24.74 o 
  -3  10  12        4.61       -1.03     27.57 o 
  -2  10  12        0.96        3.30     28.55 o 
  -1  10  12        2.36       55.36     47.89 o 
   0  10  12        0.01       45.02     41.63 o 
   1  10  12        0.90        9.80     22.93 o 
  -7  11  12        0.84       39.46     25.13 o 
  -6  11  12        0.00       13.60     22.19 o 
  -5  11  12        1.26        7.30     52.62 o 
  -4  11  12        0.05        1.15     57.31 o 
  -3  11  12        0.00       18.62     24.11 o 
 -15   1  13        2.23      -54.57     54.57 o 
 -14   1  13        0.14      -12.02     21.76 o 
 -13   1  13       16.21        2.63     73.02 o 
 -12   1  13        3.93       -6.23     24.40 o 
 -11   1  13       20.91       16.50     19.68 o 
 -10   1  13        2.21      -11.90     24.76 o 
  -9   1  13        1.37       17.45     35.09 o 
  -8   1  13        1.84       -4.55     21.71 o 
  -7   1  13       27.62       39.67     20.86 o 
  -6   1  13        9.33       13.57     13.75 o 
  -5   1  13       22.82        9.59     14.02 o 
  -4   1  13       14.24       -8.53     15.39 o 
  -3   1  13        7.86       -0.92     16.07 o 
  -2   1  13        0.87       -0.22     12.39 o 
  -1   1  13       20.34       47.40     20.04 o 
   0   1  13        3.50       25.77     17.68 o 
   1   1  13        5.16       33.73     17.70 o 
   2   1  13        4.44       18.72     16.13 o 
   3   1  13        0.33        0.31     14.44 o 
   4   1  13        0.06       16.28     15.84 o 
   5   1  13        4.23       41.66     15.19 o 
 -15   2  13        3.10       26.10    129.08 o 
 -14   2  13       12.42       31.96     54.37 o 
 -13   2  13        5.99       51.68     27.88 o 
 -12   2  13       13.96       51.31     29.29 o 
 -11   2  13       21.77       48.23     24.36 o 
 -10   2  13        9.61       46.02     24.39 o 
  -9   2  13        0.90       27.40     26.54 o 
  -8   2  13       38.13       60.77     39.79 o 
  -7   2  13        0.24       10.08     22.60 o 
  -6   2  13        0.20       -3.50     12.59 o 
  -5   2  13        5.12       -2.39     11.86 o 
  -4   2  13        5.36       -4.97     11.39 o 
  -3   2  13        0.09      -11.04     11.04 o 
  -2   2  13        3.84        7.16     11.50 o 
  -1   2  13       18.14       31.22     23.46 o 
   0   2  13       33.66       31.07     15.03 o 
   1   2  13       78.88       85.14     20.00 o 
   2   2  13       49.22       54.33     19.23 o 
   3   2  13        8.68       22.53     15.01 o 
   4   2  13        7.22       -8.48     24.06 o 
   5   2  13        4.07       11.89     15.66 o 
 -15   3  13        5.61       68.34     65.06 o 
 -14   3  13        6.94       71.59     27.72 o 
 -13   3  13        1.47       85.55     38.75 o 
 -12   3  13        0.74       28.43     20.77 o 
 -11   3  13        4.87       36.25     26.18 o 
 -10   3  13        0.30       19.07     29.96 o 
  -9   3  13        5.43       54.47     38.71 o 
  -8   3  13        1.71        5.07     21.03 o 
  -7   3  13       12.68      -20.25     20.25 o 
  -6   3  13        0.92       -3.80     14.10 o 
  -5   3  13        3.59        5.50     13.51 o 
  -4   3  13        0.19       -1.01     13.71 o 
  -3   3  13        0.04       -0.12     12.05 o 
  -2   3  13        8.85        9.02     13.97 o 
  -1   3  13        6.09       -7.97     14.59 o 
   0   3  13        2.30       -4.76     17.14 o 
   1   3  13        9.65       -6.12     26.16 o 
   2   3  13        8.00       20.14     15.91 o 
   3   3  13       18.83       61.48     23.27 o 
   4   3  13        1.51       31.31     22.34 o 
 -14   4  13        0.86       39.42     40.78 o 
 -13   4  13        3.55       82.30     44.20 o 
 -12   4  13        3.70       30.90     63.25 o 
 -11   4  13        1.71       48.92     28.94 o 
 -10   4  13        0.17       32.03     23.47 o 
  -9   4  13        0.62       21.93     20.59 o 
  -8   4  13        7.37       11.29     24.80 o 
  -7   4  13       47.46       40.80     27.73 o 
  -6   4  13        9.80       13.56     15.74 o 
  -5   4  13        8.96        5.11     13.74 o 
  -4   4  13        6.48        0.67     17.16 o 
  -3   4  13        1.55       -7.77     12.84 o 
  -2   4  13        0.01      -12.61     12.61 o 
  -1   4  13        0.28        3.24     12.79 o 
   0   4  13        5.60       -1.01     18.49 o 
   1   4  13        3.19       13.12     15.02 o 
   2   4  13        1.25        6.86     16.41 o 
   3   4  13        2.28        8.28     14.60 o 
   4   4  13        0.16        1.34     25.69 o 
 -14   5  13        1.83       50.17     50.53 o 
 -13   5  13        7.17       68.84     42.85 o 
 -12   5  13        8.04       43.19     32.22 o 
 -11   5  13        1.65       69.93     46.61 o 
 -10   5  13       23.04       45.83     24.73 o 
  -9   5  13       13.47       43.69     40.06 o 
  -8   5  13        0.62       -4.19     27.12 o 
  -7   5  13        0.54      -20.81     25.23 o 
  -6   5  13        2.11      -16.81     16.81 o 
  -5   5  13        2.24      -15.37     15.37 o 
  -4   5  13        6.70       -2.43     15.16 o 
  -3   5  13        6.93       23.77     14.90 o 
  -2   5  13        4.05       -8.05     13.58 o 
  -1   5  13       19.81       19.73     18.73 o 
   0   5  13       44.66       49.32     20.01 o 
   1   5  13        6.74        8.24     16.46 o 
   2   5  13        0.03       -4.66     24.49 o 
   3   5  13       25.23       42.27     25.63 o 
 -13   6  13        2.37       31.33     27.63 o 
 -12   6  13        0.12       50.76     34.74 o 
 -11   6  13        3.16       78.87     68.10 o 
 -10   6  13        7.38       48.59     23.81 o 
  -9   6  13       31.10      107.12     33.97 o 
  -8   6  13        4.87        5.62     49.50 o 
  -7   6  13        6.41       -3.83     22.07 o 
  -6   6  13       15.68       35.07     21.90 o 
  -5   6  13        0.10       -4.13     17.29 o 
  -4   6  13        0.20       12.61     17.35 o 
  -3   6  13        0.89       -4.33     17.46 o 
  -2   6  13       11.57        9.41     20.59 o 
  -1   6  13        1.86        8.78     33.07 o 
   0   6  13        6.29       10.23     23.19 o 
   1   6  13        0.00       25.61     26.64 o 
   2   6  13        3.82        2.40     23.50 o 
 -12   7  13        1.26       51.67     34.26 o 
 -11   7  13        7.02       66.68     27.95 o 
 -10   7  13        4.71       63.11     57.20 o 
  -9   7  13        4.57       25.61     28.73 o 
  -8   7  13       18.67      187.97     68.07 o 
  -6   7  13        2.05       -1.56     25.02 o 
  -5   7  13       11.69       16.19     28.19 o 
  -4   7  13        3.89        2.68     25.80 o 
  -3   7  13        0.01       -3.58     33.52 o 
  -2   7  13        3.15      -15.60     23.18 o 
  -1   7  13        0.56       13.36     25.97 o 
   0   7  13        0.64       -2.71     27.36 o 
   1   7  13        1.26      -22.30     22.30 o 
 -10   8  13        9.70       65.12     36.72 o 
  -9   8  13       12.23       33.10     56.24 o 
  -8   8  13        6.09       78.55     54.62 o 
  -6   8  13        4.62       19.88     27.59 o 
  -5   8  13        6.69       13.67     29.04 o 
  -4   8  13        0.82       10.41     27.36 o 
  -3   8  13        0.05       -2.33     42.25 o 
  -2   8  13        0.01        3.57     27.35 o 
  -1   8  13        3.88      -23.13     23.13 o 
   0   8  13        0.04       16.98     28.49 o 
  -6   9  13        5.33        7.86     27.16 o 
  -5   9  13       11.81        5.70     57.88 o 
  -4   9  13        0.37       -2.81     42.11 o 
  -3   9  13        0.55       35.16     30.88 o 
  -6   0  14       93.16      143.95     37.98 o 
  -5   0  14        1.47        4.04     26.00 o 
  -4   0  14        0.77       -7.22     23.31 o 
  -3   0  14        2.26        7.88     26.08 o 
  -2   0  14        6.41       -8.93     26.09 o 
  -1   0  14        0.92        0.51     22.24 o 
   0   0  14       11.08       71.13     32.32 o 
   1   0  14        4.45        0.54     23.30 o 
 -13   1  14        1.00      164.87     57.31 o 
 -12   1  14        0.01      260.17     57.84 o 
 -11   1  14        2.14       55.92     98.18 o 
 -10   1  14        0.13      -54.48     54.48 o 
  -6   1  14       26.46       31.64     20.75 o 
  -5   1  14       44.63       55.50     22.80 o 
  -4   1  14        0.02       27.27     20.29 o 
  -3   1  14        7.47       24.58     19.79 o 
  -2   1  14        2.23       11.34     19.61 o 
  -1   1  14        0.70      -11.65     15.56 o 
   0   1  14        7.87       33.28     20.86 o 
   1   1  14        2.25       35.01     20.07 o 
 -12   2  14        7.14      148.06    172.05 o 
 -11   2  14        4.00      161.06    185.76 o 
 -10   2  14        0.42        2.54     27.84 o 
  -9   2  14        4.31        6.71     31.26 o 
  -8   2  14       14.27       46.98     32.72 o 
  -7   2  14        0.07       -2.33     27.37 o 
  -6   2  14        4.18       14.83     19.27 o 
  -5   2  14       15.87        5.35     19.61 o 
  -4   2  14        0.00        6.01     19.57 o 
  -3   2  14        4.54        9.61     19.39 o 
  -2   2  14        6.80       -9.99     18.66 o 
  -1   2  14        1.44      -10.72     15.87 o 
   0   2  14        2.91        4.96     19.16 o 
   1   2  14        1.02       24.84     18.54 o 
 -12   3  14        2.97       51.48     75.26 o 
 -11   3  14        0.63      145.59    154.96 o 
 -10   3  14        3.10       41.14     64.37 o 
  -9   3  14        4.21       15.79     29.93 o 
  -8   3  14       38.57       37.18     33.28 o 
  -7   3  14        2.77      -16.60     30.74 o 
  -6   3  14       24.05       38.24     17.89 o 
  -5   3  14       77.36       87.38     20.97 o 
  -4   3  14       10.76       15.32     16.68 o 
  -3   3  14        3.46        5.66     19.84 o 
  -2   3  14        1.11        5.31     20.59 o 
  -1   3  14        7.52        6.88     18.83 o 
   0   3  14       12.30       38.75     21.55 o 
   1   3  14        0.22       36.19     39.53 o 
 -11   4  14        0.14       -1.77     25.50 o 
 -10   4  14        3.08       37.40     60.90 o 
  -7   4  14       67.08       84.26     43.24 o 
  -6   4  14       38.93       29.30     27.01 o 
  -5   4  14        0.16       -4.34     18.30 o 
  -4   4  14       17.16       44.00     20.22 o 
  -3   4  14       11.47       33.28     19.81 o 
  -2   4  14        7.96       23.10     18.39 o 
  -1   4  14        3.09        9.00     22.66 o 
   0   4  14        4.93       28.83     22.54 o 
 -10   5  14        0.59       92.49     63.60 o 
  -6   5  14        2.73       -7.00     33.11 o 
  -5   5  14        5.98       17.04     30.09 o 
  -4   5  14        0.00       24.25     29.46 o 
  -3   5  14        0.26       17.70     28.75 o 
  -2   5  14        4.33        7.49     23.00 o 
  -1   5  14        4.56       19.71     28.23 o 
  -6   6  14        2.31       17.72     40.85 o 
  -5   6  14       19.02       28.58     33.30 o 
  -4   6  14       14.47       28.41     30.91 o 
                                                 
